# Supplementary material for: Metathesis of a UV imido complex: a route to a terminal UV sulfide
Source: Chem Sci. 2017 Jun 5;8(8):5319–28. doi: 10.1039/c7sc01111c (PMC5607896; doi:10.1039/c7sc01111c)
Supplement: Supplementary file 2 [file SC-008-C7SC01111C-s002.cif]

# Electronic Supplementary Material (ESI) for Chemical Science.
# This journal is © The Royal Society of Chemistry 2017

####################################################################### 
# 
# This file contains crystal structure data downloaded from the 
# Cambridge Structural Database (CSD) hosted by the Cambridge 
# Crystallographic Data Centre (CCDC).
# 
# Full information about CCDC data access policies and citation 
# guidelines are available at http://www.ccdc.cam.ac.uk/access/V1 
# 
# Audit and citation data items may have been added by the CCDC. 
# Please retain this information to preserve the provenance of 
# this file and to allow appropriate attribution of the data. 
# 
#######################################################################

data_shelx
_database_code_depnum_ccdc_archive 'CCDC 1535288'
_audit_update_record             
;
2017-02-28 deposited with the CCDC.
2017-05-26 downloaded from the CCDC.
;

_audit_creation_method           SHELXL-2016/6
_shelx_SHELXL_version_number     2016/6
_chemical_name_systematic        ?
_chemical_name_common            ?
_chemical_melting_point          ?
_chemical_formula_moiety         '2(C58 H123 K N O16 Si4 U), C7 H8'
_chemical_formula_sum            'C123 H254 K2 N2 O32 Si8 U2'
_chemical_formula_weight         3052.25

loop_
_atom_type_symbol
_atom_type_description
_atom_type_scat_dispersion_real
_atom_type_scat_dispersion_imag
_atom_type_scat_source
C C 0.0181 0.0091 'International Tables Vol C Tables 4.2.6.8 and 6.1.1.4'
H H 0.0000 0.0000 'International Tables Vol C Tables 4.2.6.8 and 6.1.1.4'
K K 0.3868 1.0657 'International Tables Vol C Tables 4.2.6.8 and 6.1.1.4'
N N 0.0311 0.0180 'International Tables Vol C Tables 4.2.6.8 and 6.1.1.4'
O O 0.0492 0.0322 'International Tables Vol C Tables 4.2.6.8 and 6.1.1.4'
Si Si 0.2541 0.3302 'International Tables Vol C Tables 4.2.6.8 and 6.1.1.4'
U U -4.3638 13.4090 'International Tables Vol C Tables 4.2.6.8 and 6.1.1.4'

_space_group_crystal_system      orthorhombic
_space_group_IT_number           43
_space_group_name_H-M_alt        'F d d 2'
_space_group_name_Hall           'F 2 -2d'

_shelx_space_group_comment       
;
The symmetry employed for this shelxl refinement is uniquely defined
by the following loop, which should always be used as a source of
symmetry information in preference to the above space-group names.
They are only intended as comments.
;

loop_
_space_group_symop_operation_xyz
'x, y, z'
'-x, -y, z'
'x+1/4, -y+1/4, z+1/4'
'-x+1/4, y+1/4, z+1/4'
'x, y+1/2, z+1/2'
'-x, -y+1/2, z+1/2'
'x+1/4, -y+3/4, z+3/4'
'-x+1/4, y+3/4, z+3/4'
'x+1/2, y, z+1/2'
'-x+1/2, -y, z+1/2'
'x+3/4, -y+1/4, z+3/4'
'-x+3/4, y+1/4, z+3/4'
'x+1/2, y+1/2, z'
'-x+1/2, -y+1/2, z'
'x+3/4, -y+3/4, z+1/4'
'-x+3/4, y+3/4, z+1/4'

_cell_length_a                   92.6284(8)
_cell_length_b                   24.32104(17)
_cell_length_c                   13.71515(11)
_cell_angle_alpha                90
_cell_angle_beta                 90
_cell_angle_gamma                90
_cell_volume                     30897.7(4)
_cell_formula_units_Z            8
_cell_measurement_temperature    100.01(10)
_cell_measurement_reflns_used    26500
_cell_measurement_theta_min      3.7000
_cell_measurement_theta_max      75.8030

_exptl_crystal_description       plate
_exptl_crystal_colour            'dark brown'
_exptl_crystal_density_meas      ?
_exptl_crystal_density_method    ?
_exptl_crystal_density_diffrn    1.312
_exptl_crystal_F_000             12768
_exptl_transmission_factor_min   ?
_exptl_transmission_factor_max   ?
_exptl_crystal_size_max          0.330
_exptl_crystal_size_mid          0.240
_exptl_crystal_size_min          0.202
_exptl_absorpt_coefficient_mu    7.453
_exptl_absorpt_correction_type   gaussian
_exptl_absorpt_correction_T_min  0.162
_exptl_absorpt_correction_T_max  0.323
_exptl_absorpt_process_details   
;
CrysAlisPro 1.171.38.43 (Rigaku Oxford Diffraction, 2015)
Numerical absorption correction based on gaussian integration over
a multifaceted crystal model.
Empirical absorption correction using spherical harmonics,
implemented in SCALE3 ABSPACK scaling algorithm.
;
loop_
_exptl_crystal_face_index_h
_exptl_crystal_face_index_k
_exptl_crystal_face_index_l
_exptl_crystal_face_perp_dist
-43 5 -6 0.1893
32 1 -7 0.1189
55 -1 -3 0.1208
46 -5 5 0.1062
29 -5 7 0.1029
-32 -2 7 0.1072
-54 1 4 0.1132
-4 -14 -4 0.1048
33 -5 7 0.1026
-3 15 2 0.0754
31 7 -6 0.1027
-39 11 2 0.1080
20 -9 -7 0.1218
32 -11 -4 0.1244
-4 -4 -9 0.1706
-1 16 -1 0.0827
-47 -10 -1 0.1569
21 13 -4 0.0926
19 14 -2 0.0846
_diffrn_ambient_temperature      100.01(10)
_diffrn_ambient_environment      N~2~
_diffrn_source                   'micro-focus sealed X-ray tube'
_diffrn_source_type              'SuperNova (Cu) X-ray Source'
_diffrn_radiation_probe          x-ray
_diffrn_radiation_type           'Cu K\a'
_diffrn_radiation_wavelength     1.54184
_diffrn_radiation_monochromator  mirror
_diffrn_measurement_device       'four-circle diffractometer'
_diffrn_measurement_device_type  'SuperNova, Dual, Cu at zero, AtlasS2'
_diffrn_detector                 'CCD plate'
_diffrn_detector_type            AtlasS2
_diffrn_detector_area_resol_mean 10.5633
_diffrn_measurement_details      
;
List of Runs (angles in degrees, time in seconds):

  # Type    Start    End  Width  t~exp~   \w     \q     \k     \f   Frames
#--------------------------------------------------------------------------
  1  \w     -6.00  32.00   0.50    1.00    --  -41.04  57.00 -90.00   76
  2  \w    -66.00  25.00   0.50    1.00    --  -41.04  38.00  90.00  182
  3  \w    -60.00  33.00   0.50    1.00    --  -41.04  38.00-180.00  186
  4  \w      3.00  71.00   0.50    1.00    --   41.04 -99.00 -30.00  136
  5  \w     63.00  89.00   0.50    1.00    --   41.04-125.00-180.00   52
  6  \w     87.00 113.00   0.50    4.00    --  111.85-125.00-150.00   52
  7  \w     60.00 122.00   0.50    4.00    --  111.85-125.00   0.00  124
  8  \w     62.00 104.00   0.50    4.00    --  111.85 -94.00 150.00   84
  9  \w     46.00 126.00   0.50    4.00    --  111.85 -45.00 120.00  160
 10  \w     42.00 123.00   0.50    4.00    --  111.85 -45.00  30.00  162
 11  \w    121.00 170.00   0.50    4.00    --  111.85  45.00-150.00   98
 12  \w     96.00 176.00   0.50    4.00    --  111.85  30.00-180.00  160
 13  \w     94.00 175.00   0.50    4.00    --  111.85 125.00  30.00  162
 14  \w     99.00 172.00   0.50    4.00    --  111.85 125.00 120.00  146
 15  \w     98.00 168.00   0.50    4.00    --  111.85  77.00  90.00  140
 16  \w     30.00 109.00   0.50    4.00    --  111.85 -94.00  60.00  158
 17  \w    -59.00 -16.00   0.50    1.00    --  -41.04  57.00 -90.00   86
;
_diffrn_measurement_method       '\w scans'
_diffrn_reflns_number            48571
_diffrn_reflns_av_unetI/netI     0.0322
_diffrn_reflns_av_R_equivalents  0.0395
_diffrn_reflns_limit_h_min       -116
_diffrn_reflns_limit_h_max       112
_diffrn_reflns_limit_k_min       -30
_diffrn_reflns_limit_k_max       30
_diffrn_reflns_limit_l_min       -17
_diffrn_reflns_limit_l_max       9
_diffrn_reflns_theta_min         3.731
_diffrn_reflns_theta_max         76.194
_diffrn_reflns_theta_full        67.684
_diffrn_measured_fraction_theta_max 0.992
_diffrn_measured_fraction_theta_full 1.000
_diffrn_reflns_Laue_measured_fraction_max 0.992
_diffrn_reflns_Laue_measured_fraction_full 1.000
_diffrn_reflns_point_group_measured_fraction_max 0.785
_diffrn_reflns_point_group_measured_fraction_full 0.808
_reflns_number_total             12702
_reflns_number_gt                12528
_reflns_threshold_expression     'I > 2\s(I)'
_reflns_Friedel_coverage         0.517
_reflns_Friedel_fraction_max     0.559
_reflns_Friedel_fraction_full    0.597

_reflns_special_details          
;
 Reflections were merged by SHELXL according to the crystal
 class for the calculation of statistics and refinement.
 
 _reflns_Friedel_fraction is defined as the number of unique
 Friedel pairs measured divided by the number that would be
 possible theoretically, ignoring centric projections and
 systematic absences.
;

_computing_data_collection       'CrysAlisPro 1.171.38.43 (Rigaku OD, 2015)'
_computing_cell_refinement       'CrysAlisPro 1.171.38.43 (Rigaku OD, 2015)'
_computing_data_reduction        'CrysAlisPro 1.171.38.43 (Rigaku OD, 2015)'
_computing_structure_solution    'SHELXT (Sheldrick, 2015)'
_computing_structure_refinement  'SHELXL-2016/6 (Sheldrick, 2016)'
_computing_molecular_graphics    'Olex2 (Dolomanov et al., 2009)'
_computing_publication_material  'CIFTAB (Sheldrick, 2016)'
_refine_ls_structure_factor_coef Fsqd
_refine_ls_matrix_type           full
_refine_ls_weighting_scheme      calc
_refine_ls_weighting_details     
'w=1/[\s^2^(Fo^2^)+(0.0457P)^2^+20.6727P] where P=(Fo^2^+2Fc^2^)/3'
_atom_sites_solution_primary     direct
_atom_sites_solution_secondary   difmap
_atom_sites_solution_hydrogens   geom
_refine_ls_hydrogen_treatment    constr
_refine_ls_extinction_method     none
_refine_ls_extinction_coef       .
_refine_ls_abs_structure_details 
;
 Flack x determined using 4170 quotients [(I+)-(I-)]/[(I+)+(I-)]
 (Parsons, Flack and Wagner, Acta Cryst. B69 (2013) 249-259).
;
_refine_ls_abs_structure_Flack   -0.028(3)
_chemical_absolute_configuration rmad
_refine_ls_number_reflns         12702
_refine_ls_number_parameters     818
_refine_ls_number_restraints     93
_refine_ls_R_factor_all          0.0255
_refine_ls_R_factor_gt           0.0252
_refine_ls_wR_factor_ref         0.0642
_refine_ls_wR_factor_gt          0.0639
_refine_ls_goodness_of_fit_ref   1.034
_refine_ls_restrained_S_all      1.040
_refine_ls_shift/su_max          0.023
_refine_ls_shift/su_mean         0.000

loop_
_atom_site_label
_atom_site_type_symbol
_atom_site_fract_x
_atom_site_fract_y
_atom_site_fract_z
_atom_site_U_iso_or_equiv
_atom_site_adp_type
_atom_site_occupancy
_atom_site_site_symmetry_order
_atom_site_calc_flag
_atom_site_refinement_flags_posn
_atom_site_refinement_flags_adp
_atom_site_refinement_flags_occupancy
_atom_site_disorder_assembly
_atom_site_disorder_group
U1 U 0.56245(2) 0.77361(2) 0.36925(2) 0.01654(5) Uani 1 1 d . . . . .
K1 K 0.56383(2) 0.63412(4) 0.45491(7) 0.02183(18) Uani 1 1 d . . . . .
Si1 Si 0.53945(2) 0.71299(5) 0.57668(9) 0.0187(2) Uani 1 1 d . . . . .
Si2 Si 0.59496(2) 0.71505(5) 0.50032(9) 0.0219(2) Uani 1 1 d . . . . .
Si3 Si 0.55753(2) 0.64791(5) 0.20983(9) 0.0198(2) Uani 1 1 d . . . . .
Si4 Si 0.58487(2) 0.86313(5) 0.20695(9) 0.0216(2) Uani 1 1 d . . . . .
O1 O 0.54958(3) 0.73499(13) 0.4897(3) 0.0220(6) Uani 1 1 d . . . . .
O2 O 0.54575(3) 0.65073(12) 0.5998(2) 0.0214(6) Uani 1 1 d . . . . .
O3 O 0.54060(3) 0.74538(15) 0.6789(3) 0.0253(7) Uani 1 1 d . . . . .
O4 O 0.52230(3) 0.71013(14) 0.5498(3) 0.0242(6) Uani 1 1 d . . . . .
O21 O 0.58083(3) 0.74190(14) 0.4503(3) 0.0226(6) Uani 1 1 d . . . . .
O22 O 0.59019(3) 0.65024(14) 0.5195(3) 0.0256(7) Uani 1 1 d . . . . .
O23 O 0.59994(3) 0.74562(15) 0.6002(3) 0.0279(7) Uani 1 1 d . . . . .
O24 O 0.60918(3) 0.71188(16) 0.4320(3) 0.0279(7) Uani 1 1 d . . . . .
O41 O 0.55920(3) 0.69785(12) 0.2858(2) 0.0213(6) Uani 1 1 d . . . . .
O42 O 0.56265(3) 0.59277(14) 0.2704(3) 0.0254(7) Uani 1 1 d . . . . .
O43 O 0.54095(3) 0.63601(14) 0.1782(2) 0.0244(6) Uani 1 1 d . . . . .
O44 O 0.56686(3) 0.65654(14) 0.1110(3) 0.0276(6) Uani 1 1 d . . . . .
O61 O 0.57748(3) 0.81697(13) 0.2736(2) 0.0218(6) Uani 1 1 d . . . . .
O62 O 0.57932(3) 0.86299(13) 0.0948(2) 0.0248(6) Uani 1 1 d . . . . .
O63 O 0.60226(3) 0.85135(15) 0.1998(3) 0.0286(7) Uani 1 1 d . . . . .
O64 O 0.58192(3) 0.92541(14) 0.2492(3) 0.0254(7) Uani 1 1 d . . . . .
N1 N 0.54761(4) 0.83030(15) 0.3574(3) 0.0238(7) Uani 1 1 d . . . . .
C1 C 0.54308(5) 0.61424(19) 0.6813(4) 0.0253(9) Uani 1 1 d . . . . .
C2 C 0.54628(5) 0.5566(2) 0.6424(4) 0.0307(10) Uani 1 1 d . . . . .
H2A H 0.556179 0.555321 0.617226 0.046 Uiso 1 1 calc R U . . .
H2B H 0.539503 0.547787 0.589803 0.046 Uiso 1 1 calc R U . . .
H2C H 0.545215 0.529747 0.695174 0.046 Uiso 1 1 calc R U . . .
C3 C 0.55353(5) 0.6284(2) 0.7632(4) 0.0308(10) Uani 1 1 d . . . . .
H3A H 0.551580 0.665744 0.786506 0.046 Uiso 1 1 calc R U . . .
H3B H 0.563457 0.626219 0.738879 0.046 Uiso 1 1 calc R U . . .
H3C H 0.552265 0.602281 0.816982 0.046 Uiso 1 1 calc R U . . .
C4 C 0.52741(5) 0.6177(2) 0.7159(4) 0.0301(10) Uani 1 1 d . . . . .
H4A H 0.525256 0.655405 0.736411 0.045 Uiso 1 1 calc R U . . .
H4B H 0.525970 0.592611 0.770942 0.045 Uiso 1 1 calc R U . . .
H4C H 0.520949 0.607270 0.662363 0.045 Uiso 1 1 calc R U . . .
C5 C 0.53501(5) 0.7919(2) 0.7296(4) 0.0260(9) Uani 1 1 d . . . . .
C6 C 0.53515(7) 0.7771(2) 0.8375(4) 0.0373(12) Uani 1 1 d . . . . .
H6A H 0.545019 0.768027 0.857514 0.056 Uiso 1 1 calc R U . . .
H6B H 0.528850 0.745373 0.848727 0.056 Uiso 1 1 calc R U . . .
H6C H 0.531663 0.808485 0.875722 0.056 Uiso 1 1 calc R U . . .
C7 C 0.51962(5) 0.8052(2) 0.6969(4) 0.0303(10) Uani 1 1 d . . . . .
H7A H 0.513433 0.773064 0.707358 0.045 Uiso 1 1 calc R U . . .
H7B H 0.519651 0.814748 0.627435 0.045 Uiso 1 1 calc R U . . .
H7C H 0.515925 0.836316 0.734761 0.045 Uiso 1 1 calc R U . . .
C8 C 0.54516(6) 0.8405(2) 0.7103(5) 0.0378(12) Uani 1 1 d . . . . .
H8A H 0.554899 0.831293 0.732883 0.057 Uiso 1 1 calc R U . . .
H8B H 0.541660 0.872972 0.745468 0.057 Uiso 1 1 calc R U . . .
H8C H 0.545399 0.848360 0.640241 0.057 Uiso 1 1 calc R U . . .
C9 C 0.51441(5) 0.68568(19) 0.4702(4) 0.0267(9) Uani 1 1 d . . . . .
C10 C 0.49998(5) 0.6681(2) 0.5138(5) 0.0408(13) Uani 1 1 d . . . . .
H10A H 0.501610 0.639540 0.563015 0.061 Uiso 1 1 calc R U . . .
H10B H 0.493764 0.653480 0.462042 0.061 Uiso 1 1 calc R U . . .
H10C H 0.495291 0.699852 0.544180 0.061 Uiso 1 1 calc R U . . .
C11 C 0.51222(7) 0.7291(2) 0.3925(5) 0.0375(13) Uani 1 1 d . . . . .
H11A H 0.521627 0.740774 0.367127 0.056 Uiso 1 1 calc R U . . .
H11B H 0.507214 0.760796 0.420782 0.056 Uiso 1 1 calc R U . . .
H11C H 0.506417 0.713802 0.339285 0.056 Uiso 1 1 calc R U . . .
C12 C 0.52225(6) 0.6365(2) 0.4268(4) 0.0331(11) Uani 1 1 d . . . . .
H12A H 0.524390 0.609841 0.478488 0.050 Uiso 1 1 calc R U . . .
H12B H 0.531285 0.648719 0.396673 0.050 Uiso 1 1 calc R U . . .
H12C H 0.516122 0.619115 0.377360 0.050 Uiso 1 1 calc R U . . .
C21 C 0.59881(5) 0.6026(2) 0.5410(4) 0.0334(11) Uani 1 1 d . . . . .
C22 C 0.60610(6) 0.5827(2) 0.4486(5) 0.0441(14) Uani 1 1 d . . . . .
H22A H 0.612801 0.610934 0.425111 0.066 Uiso 1 1 calc R U . . .
H22B H 0.598781 0.575514 0.398587 0.066 Uiso 1 1 calc R U . . .
H22C H 0.611440 0.548780 0.462291 0.066 Uiso 1 1 calc R U . . .
C23 C 0.58823(6) 0.5593(3) 0.5779(5) 0.0438(14) Uani 1 1 d . . . . .
H23A H 0.582013 0.547316 0.524157 0.066 Uiso 1 1 calc R U . . .
H23B H 0.582267 0.575146 0.629876 0.066 Uiso 1 1 calc R U . . .
H23C H 0.593599 0.527761 0.603467 0.066 Uiso 1 1 calc R U . . .
C24 C 0.60986(7) 0.6156(3) 0.6200(6) 0.0544(17) Uani 1 1 d . . . . .
H24A H 0.604841 0.626985 0.679551 0.082 Uiso 1 1 calc R U . . .
H24B H 0.616179 0.645341 0.597751 0.082 Uiso 1 1 calc R U . . .
H24C H 0.615652 0.582729 0.633455 0.082 Uiso 1 1 calc R U . . .
C25 C 0.59212(5) 0.7698(2) 0.6805(4) 0.0289(10) Uani 1 1 d . . . . .
C26 C 0.57939(6) 0.7339(2) 0.7087(5) 0.0343(11) Uani 1 1 d . . . . .
H26A H 0.582822 0.696744 0.724127 0.051 Uiso 1 1 calc R U . . .
H26B H 0.572557 0.732096 0.654278 0.051 Uiso 1 1 calc R U . . .
H26C H 0.574584 0.749559 0.765941 0.051 Uiso 1 1 calc R U . . .
C27 C 0.60300(6) 0.7730(3) 0.7647(5) 0.0479(16) Uani 1 1 d . . . . .
H27A H 0.606763 0.736158 0.778600 0.072 Uiso 1 1 calc R U . . .
H27B H 0.598201 0.787570 0.822865 0.072 Uiso 1 1 calc R U . . .
H27C H 0.610987 0.797309 0.746312 0.072 Uiso 1 1 calc R U . . .
C28 C 0.58714(7) 0.8270(2) 0.6504(5) 0.0414(13) Uani 1 1 d . . . . .
H28A H 0.580088 0.823970 0.597367 0.062 Uiso 1 1 calc R U . . .
H28B H 0.595460 0.848516 0.628081 0.062 Uiso 1 1 calc R U . . .
H28C H 0.582662 0.845448 0.706282 0.062 Uiso 1 1 calc R U . . .
C29 C 0.62173(5) 0.7465(2) 0.4221(4) 0.0308(10) Uani 1 1 d . . . . .
C30 C 0.63218(6) 0.7343(3) 0.5050(5) 0.0454(15) Uani 1 1 d . . . . .
H30A H 0.634997 0.695479 0.502641 0.068 Uiso 1 1 calc R U . . .
H30B H 0.627488 0.742110 0.567490 0.068 Uiso 1 1 calc R U . . .
H30C H 0.640784 0.757425 0.498111 0.068 Uiso 1 1 calc R U . . .
C31 C 0.61733(6) 0.8064(3) 0.4197(5) 0.0397(13) Uani 1 1 d . . . . .
H31A H 0.613155 0.816713 0.482729 0.060 Uiso 1 1 calc R U . . .
H31B H 0.610147 0.811998 0.368132 0.060 Uiso 1 1 calc R U . . .
H31C H 0.625821 0.829240 0.406541 0.060 Uiso 1 1 calc R U . . .
C32 C 0.62841(6) 0.7290(3) 0.3249(5) 0.0401(13) Uani 1 1 d . . . . .
H32A H 0.630858 0.689799 0.327543 0.060 Uiso 1 1 calc R U . . .
H32B H 0.637168 0.750489 0.312818 0.060 Uiso 1 1 calc R U . . .
H32C H 0.621463 0.735369 0.272235 0.060 Uiso 1 1 calc R U . . .
C41 C 0.55951(5) 0.5350(2) 0.2555(4) 0.0282(10) Uani 1 1 d . . . . .
C42 C 0.57283(7) 0.5038(3) 0.2890(6) 0.0466(15) Uani 1 1 d . . . . .
H42A H 0.581292 0.517047 0.253178 0.070 Uiso 1 1 calc R U . . .
H42B H 0.571498 0.464475 0.276605 0.070 Uiso 1 1 calc R U . . .
H42C H 0.574271 0.509840 0.359023 0.070 Uiso 1 1 calc R U . . .
C43 C 0.54668(8) 0.5206(2) 0.3200(6) 0.0490(17) Uani 1 1 d . . . . .
H43A H 0.549283 0.526305 0.388551 0.074 Uiso 1 1 calc R U . . .
H43B H 0.544028 0.482044 0.309845 0.074 Uiso 1 1 calc R U . . .
H43C H 0.538481 0.544248 0.303230 0.074 Uiso 1 1 calc R U . . .
C44 C 0.55622(7) 0.5216(2) 0.1492(5) 0.0392(13) Uani 1 1 d . . . . .
H44A H 0.547380 0.540693 0.129182 0.059 Uiso 1 1 calc R U . . .
H44B H 0.554875 0.481846 0.141954 0.059 Uiso 1 1 calc R U . . .
H44C H 0.564271 0.533654 0.108066 0.059 Uiso 1 1 calc R U . . .
C45 C 0.53141(5) 0.6586(2) 0.1060(4) 0.0278(9) Uani 1 1 d . . . . .
C46 C 0.51652(6) 0.6358(4) 0.1295(6) 0.057(2) Uani 1 1 d . . . . .
H46A H 0.514099 0.644131 0.197491 0.085 Uiso 1 1 calc R U . . .
H46B H 0.516523 0.595841 0.119940 0.085 Uiso 1 1 calc R U . . .
H46C H 0.509347 0.652615 0.086321 0.085 Uiso 1 1 calc R U . . .
C47 C 0.53595(8) 0.6392(4) 0.0057(5) 0.0561(19) Uani 1 1 d . . . . .
H47A H 0.545671 0.652856 -0.008814 0.084 Uiso 1 1 calc R U . . .
H47B H 0.529158 0.653225 -0.043116 0.084 Uiso 1 1 calc R U . . .
H47C H 0.535964 0.598910 0.004055 0.084 Uiso 1 1 calc R U . . .
C48 C 0.53174(9) 0.7201(2) 0.1131(8) 0.064(2) Uani 1 1 d . . . . .
H48A H 0.528183 0.731449 0.177363 0.095 Uiso 1 1 calc R U . . .
H48B H 0.525570 0.735913 0.062294 0.095 Uiso 1 1 calc R U . . .
H48C H 0.541664 0.733129 0.104442 0.095 Uiso 1 1 calc R U . . .
C49 C 0.58222(5) 0.6628(2) 0.0924(4) 0.0306(11) Uani 1 1 d . . . . .
C50 C 0.58842(8) 0.6060(3) 0.0754(8) 0.072(3) Uani 1 1 d . . . . .
H50A H 0.583979 0.589790 0.017202 0.108 Uiso 1 1 calc R U . . .
H50B H 0.586402 0.582690 0.132043 0.108 Uiso 1 1 calc R U . . .
H50C H 0.598877 0.608723 0.065820 0.108 Uiso 1 1 calc R U . . .
C51 C 0.58356(8) 0.6978(4) 0.0031(7) 0.071(3) Uani 1 1 d . . . . .
H51A H 0.579946 0.734799 0.017121 0.107 Uiso 1 1 calc R U . . .
H51B H 0.577897 0.681506 -0.049905 0.107 Uiso 1 1 calc R U . . .
H51C H 0.593726 0.699900 -0.016400 0.107 Uiso 1 1 calc R U . . .
C52 C 0.58994(6) 0.6886(3) 0.1772(5) 0.0533(18) Uani 1 1 d . . . . .
H52A H 0.585214 0.723258 0.194468 0.080 Uiso 1 1 calc R U . . .
H52B H 0.600013 0.695685 0.159334 0.080 Uiso 1 1 calc R U . . .
H52C H 0.589635 0.663501 0.233126 0.080 Uiso 1 1 calc R U . . .
C61 C 0.56601(5) 0.8733(2) 0.0453(4) 0.0265(9) Uani 1 1 d . . . . .
C62 C 0.55492(5) 0.8311(3) 0.0798(5) 0.0389(12) Uani 1 1 d . . . . .
H62A H 0.558525 0.793915 0.066586 0.058 Uiso 1 1 calc R U . . .
H62B H 0.545807 0.836758 0.044995 0.058 Uiso 1 1 calc R U . . .
H62C H 0.553324 0.835425 0.150030 0.058 Uiso 1 1 calc R U . . .
C63 C 0.56918(6) 0.8650(2) -0.0626(4) 0.0366(11) Uani 1 1 d . . . . .
H63A H 0.576683 0.890896 -0.083230 0.055 Uiso 1 1 calc R U . . .
H63B H 0.560375 0.871457 -0.100442 0.055 Uiso 1 1 calc R U . . .
H63C H 0.572534 0.827259 -0.073458 0.055 Uiso 1 1 calc R U . . .
C64 C 0.56077(7) 0.9309(3) 0.0650(5) 0.0452(15) Uani 1 1 d . . . . .
H64A H 0.567983 0.957385 0.041944 0.068 Uiso 1 1 calc R U . . .
H64B H 0.559274 0.935815 0.135180 0.068 Uiso 1 1 calc R U . . .
H64C H 0.551636 0.937079 0.030544 0.068 Uiso 1 1 calc R U . . .
C65 C 0.61235(5) 0.8608(2) 0.1208(5) 0.0316(10) Uani 1 1 d . . . . .
C66 C 0.61104(6) 0.8128(3) 0.0501(5) 0.0426(13) Uani 1 1 d . . . . .
H66A H 0.601470 0.813310 0.019595 0.064 Uiso 1 1 calc R U . . .
H66B H 0.612325 0.778136 0.085555 0.064 Uiso 1 1 calc R U . . .
H66C H 0.618477 0.815957 -0.000414 0.064 Uiso 1 1 calc R U . . .
C67 C 0.60970(6) 0.9156(3) 0.0697(4) 0.0371(12) Uani 1 1 d . . . . .
H67A H 0.600343 0.914553 0.036471 0.056 Uiso 1 1 calc R U . . .
H67B H 0.617368 0.922146 0.021881 0.056 Uiso 1 1 calc R U . . .
H67C H 0.609698 0.945263 0.118064 0.056 Uiso 1 1 calc R U . . .
C68 C 0.62720(5) 0.8619(3) 0.1687(5) 0.0384(12) Uani 1 1 d . . . . .
H68A H 0.627534 0.891521 0.217082 0.058 Uiso 1 1 calc R U . . .
H68B H 0.634600 0.868273 0.118907 0.058 Uiso 1 1 calc R U . . .
H68C H 0.629011 0.826597 0.200934 0.058 Uiso 1 1 calc R U . . .
C69 C 0.58652(5) 0.9511(2) 0.3384(4) 0.0299(10) Uani 1 1 d . . . . .
C70 C 0.57768(6) 1.0042(2) 0.3453(4) 0.0366(12) Uani 1 1 d . . . . .
H70A H 0.579927 1.027857 0.289387 0.055 Uiso 1 1 calc R U . . .
H70B H 0.580105 1.023528 0.405812 0.055 Uiso 1 1 calc R U . . .
H70C H 0.567369 0.995279 0.344926 0.055 Uiso 1 1 calc R U . . .
C71 C 0.60256(6) 0.9654(3) 0.3313(5) 0.0422(13) Uani 1 1 d . . . . .
H71A H 0.604304 0.986699 0.271873 0.063 Uiso 1 1 calc R U . . .
H71B H 0.608250 0.931405 0.329233 0.063 Uiso 1 1 calc R U . . .
H71C H 0.605409 0.987105 0.388315 0.063 Uiso 1 1 calc R U . . .
C72 C 0.58366(6) 0.9142(3) 0.4262(4) 0.0365(12) Uani 1 1 d . . . . .
H72A H 0.589954 0.881804 0.422972 0.055 Uiso 1 1 calc R U . . .
H72B H 0.573547 0.902360 0.425786 0.055 Uiso 1 1 calc R U . . .
H72C H 0.585653 0.934560 0.486370 0.055 Uiso 1 1 calc R U . . .
C73 C 0.53619(4) 0.87091(16) 0.3599(4) 0.0213(8) Uani 1 1 d . . . . .
C74 C 0.52809(5) 0.86661(18) 0.4568(4) 0.0240(9) Uani 1 1 d . . . . .
H74A H 0.534929 0.872362 0.511258 0.029 Uiso 1 1 calc R U . . .
H74B H 0.523943 0.829265 0.463333 0.029 Uiso 1 1 calc R U . . .
C75 C 0.51585(5) 0.9096(2) 0.4630(4) 0.0265(9) Uani 1 1 d . . . . .
H75 H 0.510626 0.905742 0.526477 0.032 Uiso 1 1 calc R U . . .
C76 C 0.52248(5) 0.96715(19) 0.4555(4) 0.0258(9) Uani 1 1 d . . . . .
H76A H 0.514760 0.995241 0.459192 0.031 Uiso 1 1 calc R U . . .
H76B H 0.529203 0.973234 0.510557 0.031 Uiso 1 1 calc R U . . .
C77 C 0.53057(5) 0.97279(16) 0.3593(4) 0.0263(10) Uani 1 1 d . . . . .
H77 H 0.534914 1.010351 0.354749 0.032 Uiso 1 1 calc R U . . .
C78 C 0.54260(4) 0.92933(18) 0.3537(4) 0.0245(9) Uani 1 1 d . . . . .
H78A H 0.549488 0.934972 0.407949 0.029 Uiso 1 1 calc R U . . .
H78B H 0.547939 0.933513 0.291587 0.029 Uiso 1 1 calc R U . . .
C79 C 0.52539(5) 0.86344(18) 0.2751(3) 0.0226(9) Uani 1 1 d . . . . .
H79A H 0.530516 0.867218 0.212119 0.027 Uiso 1 1 calc R U . . .
H79B H 0.521134 0.826140 0.278016 0.027 Uiso 1 1 calc R U . . .
C80 C 0.50534(4) 0.90054(17) 0.3783(4) 0.0263(9) Uani 1 1 d . . . . .
H80A H 0.501079 0.863303 0.382880 0.032 Uiso 1 1 calc R U . . .
H80B H 0.497415 0.927760 0.381833 0.032 Uiso 1 1 calc R U . . .
C81 C 0.52004(5) 0.9642(2) 0.2745(4) 0.0284(10) Uani 1 1 d . . . . .
H81A H 0.525213 0.968105 0.211706 0.034 Uiso 1 1 calc R U . . .
H81B H 0.512332 0.992376 0.276988 0.034 Uiso 1 1 calc R U . . .
C82 C 0.51336(5) 0.9066(2) 0.2816(4) 0.0262(9) Uani 1 1 d . . . . .
H82 H 0.506431 0.901202 0.226561 0.031 Uiso 1 1 calc R U . . .
C91 C 0.49813(11) 0.5049(5) 0.4104(7) 0.082(3) Uani 0.5 1 d G U P A -1
C92 C 0.50940(13) 0.4736(6) 0.3731(9) 0.078(3) Uani 0.5 1 d DG U P A -1
H92 H 0.515765 0.454854 0.416077 0.094 Uiso 0.5 1 calc R U P A -1
C93 C 0.51137(17) 0.4697(8) 0.2729(9) 0.086(3) Uani 0.5 1 d G U P A -1
H93 H 0.519074 0.448337 0.247329 0.103 Uiso 0.5 1 calc R U P A -1
C94 C 0.5021(2) 0.4971(10) 0.2100(7) 0.086(3) Uani 0.5 1 d G U P A -1
H94 H 0.503405 0.494500 0.141457 0.103 Uiso 0.5 1 calc R U P A -1
C95 C 0.49079(18) 0.5284(9) 0.2473(8) 0.082(3) Uani 0.5 1 d G U P A -1
H95 H 0.484426 0.547178 0.204333 0.098 Uiso 0.5 1 calc R U P A -1
C96 C 0.48882(13) 0.5323(6) 0.3476(9) 0.082(3) Uani 0.5 1 d DG U P A -1
H96 H 0.481117 0.553695 0.373081 0.098 Uiso 0.5 1 calc R U P A -1
C97 C 0.49610(15) 0.5089(7) 0.5138(12) 0.077(4) Uani 0.5 1 d D U P A -1
H97A H 0.491858 0.474614 0.538232 0.115 Uiso 0.5 1 calc R U P A -1
H97B H 0.489613 0.539618 0.528358 0.115 Uiso 0.5 1 calc R U P A -1
H97C H 0.505441 0.515073 0.545506 0.115 Uiso 0.5 1 calc R U P A -1

loop_
_atom_site_aniso_label
_atom_site_aniso_U_11
_atom_site_aniso_U_22
_atom_site_aniso_U_33
_atom_site_aniso_U_23
_atom_site_aniso_U_13
_atom_site_aniso_U_12
U1 0.01273(6) 0.01978(6) 0.01712(7) 0.00181(5) -0.00021(5) -0.00034(4)
K1 0.0200(4) 0.0257(4) 0.0198(5) 0.0029(4) 0.0007(3) 0.0029(3)
Si1 0.0148(5) 0.0236(5) 0.0177(5) 0.0014(5) 0.0021(4) -0.0004(4)
Si2 0.0139(5) 0.0324(6) 0.0196(6) 0.0014(5) -0.0017(4) 0.0018(4)
Si3 0.0192(5) 0.0231(5) 0.0172(5) -0.0001(5) -0.0007(4) -0.0009(4)
Si4 0.0170(5) 0.0277(5) 0.0200(6) 0.0037(5) 0.0008(4) -0.0038(4)
O1 0.0199(14) 0.0252(14) 0.0210(16) 0.0028(13) 0.0057(12) -0.0020(11)
O2 0.0209(13) 0.0257(14) 0.0176(17) 0.0040(12) 0.0038(11) 0.0022(11)
O3 0.0208(14) 0.0336(17) 0.0217(17) -0.0039(14) -0.0004(12) 0.0036(12)
O4 0.0160(13) 0.0316(16) 0.0249(17) -0.0011(14) -0.0007(12) -0.0005(12)
O21 0.0145(13) 0.0299(15) 0.0234(16) 0.0050(14) -0.0042(12) 0.0049(11)
O22 0.0190(13) 0.0320(16) 0.0258(17) 0.0027(14) -0.0016(12) 0.0048(12)
O23 0.0176(13) 0.0425(18) 0.0236(19) -0.0037(15) 0.0005(12) 0.0003(12)
O24 0.0172(14) 0.0413(18) 0.0254(18) -0.0013(15) 0.0014(12) -0.0030(13)
O41 0.0226(13) 0.0199(14) 0.0213(16) -0.0073(13) -0.0008(12) -0.0023(11)
O42 0.0301(16) 0.0251(17) 0.0209(18) -0.0020(14) -0.0040(12) -0.0006(11)
O43 0.0236(14) 0.0295(15) 0.0200(16) 0.0030(13) -0.0045(12) -0.0039(12)
O44 0.0240(14) 0.0375(16) 0.0212(16) 0.0002(15) 0.0031(14) -0.0017(12)
O61 0.0173(13) 0.0272(15) 0.0211(16) 0.0046(12) 0.0082(12) -0.0034(11)
O62 0.0234(14) 0.0323(16) 0.0187(17) 0.0000(13) 0.0016(12) -0.0036(12)
O63 0.0180(14) 0.0408(18) 0.0270(18) 0.0065(16) 0.0060(13) -0.0017(12)
O64 0.0244(15) 0.0310(16) 0.0208(16) 0.0001(14) -0.0033(12) -0.0044(12)
N1 0.0170(14) 0.0274(16) 0.027(2) 0.0041(17) 0.0017(16) 0.0042(12)
C1 0.026(2) 0.027(2) 0.024(2) 0.0056(18) 0.0041(18) 0.0024(16)
C2 0.033(2) 0.026(2) 0.033(3) 0.0045(19) 0.0091(19) 0.0042(17)
C3 0.030(2) 0.035(2) 0.027(2) 0.004(2) 0.006(2) 0.0041(18)
C4 0.026(2) 0.035(2) 0.029(3) 0.010(2) 0.0038(19) 0.0006(17)
C5 0.025(2) 0.030(2) 0.023(2) -0.0005(19) 0.0021(18) 0.0018(17)
C6 0.042(3) 0.046(3) 0.024(3) 0.001(2) 0.005(2) 0.007(2)
C7 0.028(2) 0.036(2) 0.027(3) -0.001(2) 0.0045(19) 0.0090(18)
C8 0.039(3) 0.037(3) 0.038(3) 0.005(2) -0.012(2) -0.006(2)
C9 0.023(2) 0.027(2) 0.031(3) -0.0019(19) -0.0079(18) -0.0026(16)
C10 0.022(2) 0.044(3) 0.056(4) 0.004(3) -0.007(2) -0.0055(19)
C11 0.044(3) 0.033(3) 0.036(3) 0.003(2) -0.016(2) -0.007(2)
C12 0.037(3) 0.032(2) 0.031(3) -0.005(2) -0.006(2) -0.0011(19)
C21 0.026(2) 0.038(3) 0.037(3) 0.004(2) -0.005(2) 0.0096(19)
C22 0.038(3) 0.039(3) 0.055(4) -0.002(3) 0.007(3) 0.012(2)
C23 0.042(3) 0.041(3) 0.048(3) 0.015(3) 0.003(3) 0.012(2)
C24 0.054(3) 0.058(3) 0.052(4) -0.001(4) -0.030(4) 0.018(3)
C25 0.023(2) 0.042(3) 0.023(2) -0.003(2) 0.0018(19) -0.0027(18)
C26 0.024(2) 0.045(3) 0.034(3) -0.001(2) 0.008(2) -0.0018(19)
C27 0.032(3) 0.084(5) 0.028(3) -0.015(3) -0.001(2) -0.002(3)
C28 0.047(3) 0.041(3) 0.036(3) -0.002(2) 0.012(2) 0.005(2)
C29 0.018(2) 0.046(3) 0.029(3) -0.002(2) 0.0016(18) -0.0043(19)
C30 0.021(2) 0.076(4) 0.039(3) -0.005(3) -0.005(2) -0.002(2)
C31 0.028(2) 0.050(3) 0.041(3) -0.002(3) 0.008(2) -0.008(2)
C32 0.028(2) 0.053(3) 0.039(3) -0.004(3) 0.009(2) -0.002(2)
C41 0.031(2) 0.025(2) 0.029(3) 0.001(2) -0.003(2) 0.0002(18)
C42 0.046(3) 0.037(3) 0.056(4) -0.004(3) -0.016(3) 0.008(2)
C43 0.058(4) 0.035(3) 0.054(4) -0.001(3) 0.015(3) -0.008(2)
C44 0.055(3) 0.026(2) 0.036(3) -0.004(2) -0.009(3) -0.004(2)
C45 0.0218(19) 0.035(2) 0.027(3) 0.001(2) -0.0054(19) -0.0032(16)
C46 0.029(3) 0.096(5) 0.047(4) 0.015(4) -0.014(3) -0.024(3)
C47 0.050(3) 0.095(6) 0.023(3) -0.001(3) -0.013(3) 0.023(4)
C48 0.067(4) 0.035(3) 0.089(6) 0.002(4) -0.047(5) 0.006(3)
C49 0.028(2) 0.033(2) 0.031(3) 0.001(2) 0.0086(19) -0.0034(17)
C50 0.051(4) 0.044(3) 0.121(8) -0.026(4) 0.049(4) -0.007(3)
C51 0.046(4) 0.107(7) 0.061(5) 0.045(5) 0.009(3) -0.014(4)
C52 0.023(2) 0.083(5) 0.054(4) -0.015(4) 0.003(3) -0.010(3)
C61 0.028(2) 0.031(2) 0.020(2) -0.0003(19) -0.0036(18) -0.0010(18)
C62 0.025(2) 0.054(3) 0.038(3) 0.001(3) -0.003(2) -0.012(2)
C63 0.043(3) 0.046(3) 0.020(2) -0.002(2) -0.001(2) -0.006(2)
C64 0.059(4) 0.040(3) 0.036(3) -0.006(3) -0.014(3) 0.017(3)
C65 0.0205(19) 0.041(2) 0.034(3) 0.004(2) 0.010(2) -0.0048(16)
C66 0.034(3) 0.052(3) 0.042(3) -0.006(3) 0.014(2) -0.008(2)
C67 0.027(2) 0.047(3) 0.038(3) 0.009(2) 0.007(2) -0.004(2)
C68 0.021(2) 0.050(3) 0.044(3) 0.007(3) 0.006(2) -0.004(2)
C69 0.026(2) 0.042(3) 0.022(2) -0.003(2) -0.0041(17) -0.0091(19)
C70 0.042(3) 0.033(2) 0.035(3) -0.007(2) 0.000(2) -0.008(2)
C71 0.028(3) 0.062(3) 0.036(3) -0.013(3) -0.003(2) -0.013(2)
C72 0.040(3) 0.050(3) 0.020(2) 0.001(2) -0.004(2) 0.004(2)
C73 0.0182(16) 0.0221(17) 0.024(2) 0.0044(18) 0.0022(17) -0.0004(14)
C74 0.0219(19) 0.026(2) 0.024(2) 0.0044(19) 0.0016(18) -0.0006(15)
C75 0.0206(19) 0.031(2) 0.027(2) 0.0023(19) 0.0066(18) 0.0027(16)
C76 0.026(2) 0.024(2) 0.028(3) -0.002(2) 0.0002(19) 0.0016(16)
C77 0.026(2) 0.0212(18) 0.032(3) 0.005(2) 0.002(2) 0.0008(14)
C78 0.0183(17) 0.0275(19) 0.028(3) 0.0055(19) -0.0025(18) -0.0012(14)
C79 0.0211(19) 0.025(2) 0.021(2) 0.0025(18) -0.0012(17) -0.0002(15)
C80 0.0158(17) 0.0271(19) 0.036(3) 0.003(2) 0.0030(18) 0.0015(14)
C81 0.021(2) 0.030(2) 0.034(3) 0.008(2) 0.0000(19) 0.0058(17)
C82 0.0205(19) 0.032(2) 0.026(2) 0.0029(19) -0.0060(18) 0.0018(16)
C91 0.083(4) 0.074(4) 0.090(4) -0.003(4) 0.006(4) -0.024(4)
C92 0.075(4) 0.070(4) 0.089(5) -0.008(4) 0.018(4) -0.023(4)
C93 0.084(5) 0.080(4) 0.094(5) -0.001(4) 0.004(4) -0.011(4)
C94 0.084(5) 0.081(4) 0.093(5) 0.000(4) 0.004(4) -0.008(4)
C95 0.080(5) 0.077(4) 0.088(5) 0.000(4) 0.006(4) -0.011(4)
C96 0.082(4) 0.075(4) 0.089(5) 0.000(4) -0.002(4) -0.021(4)
C97 0.089(8) 0.066(7) 0.075(7) -0.023(7) 0.041(6) -0.054(6)

_geom_special_details            
;
 All esds (except the esd in the dihedral angle between two l.s. planes)
 are estimated using the full covariance matrix.  The cell esds are taken
 into account individually in the estimation of esds in distances, angles
 and torsion angles; correlations between esds in cell parameters are only
 used when they are defined by crystal symmetry.  An approximate (isotropic)
 treatment of cell esds is used for estimating esds involving l.s. planes.
;

loop_
_geom_bond_atom_site_label_1
_geom_bond_atom_site_label_2
_geom_bond_distance
_geom_bond_site_symmetry_2
_geom_bond_publ_flag
U1 N1 1.954(3) . ?
U1 O21 2.175(3) . ?
U1 O61 2.185(3) . ?
U1 O41 2.190(3) . ?
U1 O1 2.243(3) . ?
U1 K1 3.5926(10) . ?
K1 O22 2.626(3) . ?
K1 O2 2.631(3) . ?
K1 O42 2.725(4) . ?
K1 O41 2.822(4) . ?
K1 O1 2.827(3) . ?
K1 O21 3.058(3) . ?
K1 C23 3.355(6) . ?
K1 Si1 3.4014(15) . ?
K1 Si3 3.4281(16) . ?
K1 C21 3.532(5) . ?
K1 Si2 3.5462(15) . ?
Si1 O1 1.609(3) . ?
Si1 O3 1.612(4) . ?
Si1 O4 1.633(3) . ?
Si1 O2 1.654(3) . ?
Si2 O21 1.615(3) . ?
Si2 O24 1.618(3) . ?
Si2 O23 1.626(4) . ?
Si2 O22 1.658(4) . ?
Si3 O41 1.608(3) . ?
Si3 O44 1.621(4) . ?
Si3 O43 1.622(3) . ?
Si3 O42 1.648(4) . ?
Si4 O61 1.601(3) . ?
Si4 O62 1.622(3) . ?
Si4 O63 1.639(3) . ?
Si4 O64 1.644(4) . ?
O2 C1 1.448(6) . ?
O3 C5 1.426(6) . ?
O4 C9 1.442(6) . ?
O22 C21 1.438(6) . ?
O23 C25 1.443(6) . ?
O24 C29 1.442(6) . ?
O42 C41 1.449(6) . ?
O43 C45 1.436(6) . ?
O44 C49 1.454(5) . ?
O62 C61 1.429(6) . ?
O63 C65 1.449(6) . ?
O64 C69 1.439(6) . ?
N1 C73 1.447(5) . ?
C1 C3 1.522(7) . ?
C1 C2 1.529(6) . ?
C1 C4 1.530(6) . ?
C2 H2A 0.9800 . ?
C2 H2B 0.9800 . ?
C2 H2C 0.9800 . ?
C3 H3A 0.9800 . ?
C3 H3B 0.9800 . ?
C3 H3C 0.9800 . ?
C4 H4A 0.9800 . ?
C4 H4B 0.9800 . ?
C4 H4C 0.9800 . ?
C5 C6 1.523(7) . ?
C5 C7 1.529(6) . ?
C5 C8 1.534(7) . ?
C6 H6A 0.9800 . ?
C6 H6B 0.9800 . ?
C6 H6C 0.9800 . ?
C7 H7A 0.9800 . ?
C7 H7B 0.9800 . ?
C7 H7C 0.9800 . ?
C8 H8A 0.9800 . ?
C8 H8B 0.9800 . ?
C8 H8C 0.9800 . ?
C9 C11 1.514(7) . ?
C9 C12 1.521(7) . ?
C9 C10 1.525(7) . ?
C10 H10A 0.9800 . ?
C10 H10B 0.9800 . ?
C10 H10C 0.9800 . ?
C11 H11A 0.9800 . ?
C11 H11B 0.9800 . ?
C11 H11C 0.9800 . ?
C12 H12A 0.9800 . ?
C12 H12B 0.9800 . ?
C12 H12C 0.9800 . ?
C21 C22 1.515(9) . ?
C21 C24 1.524(8) . ?
C21 C23 1.524(8) . ?
C22 H22A 0.9800 . ?
C22 H22B 0.9800 . ?
C22 H22C 0.9800 . ?
C23 H23A 0.9800 . ?
C23 H23B 0.9800 . ?
C23 H23C 0.9800 . ?
C24 H24A 0.9800 . ?
C24 H24B 0.9800 . ?
C24 H24C 0.9800 . ?
C25 C26 1.517(7) . ?
C25 C28 1.525(8) . ?
C25 C27 1.534(8) . ?
C26 H26A 0.9800 . ?
C26 H26B 0.9800 . ?
C26 H26C 0.9800 . ?
C27 H27A 0.9800 . ?
C27 H27B 0.9800 . ?
C27 H27C 0.9800 . ?
C28 H28A 0.9800 . ?
C28 H28B 0.9800 . ?
C28 H28C 0.9800 . ?
C29 C31 1.512(8) . ?
C29 C30 1.522(8) . ?
C29 C32 1.530(8) . ?
C30 H30A 0.9800 . ?
C30 H30B 0.9800 . ?
C30 H30C 0.9800 . ?
C31 H31A 0.9800 . ?
C31 H31B 0.9800 . ?
C31 H31C 0.9800 . ?
C32 H32A 0.9800 . ?
C32 H32B 0.9800 . ?
C32 H32C 0.9800 . ?
C41 C42 1.519(7) . ?
C41 C43 1.523(8) . ?
C41 C44 1.525(8) . ?
C42 H42A 0.9800 . ?
C42 H42B 0.9800 . ?
C42 H42C 0.9800 . ?
C43 H43A 0.9800 . ?
C43 H43B 0.9800 . ?
C43 H43C 0.9800 . ?
C44 H44A 0.9800 . ?
C44 H44B 0.9800 . ?
C44 H44C 0.9800 . ?
C45 C48 1.498(7) . ?
C45 C47 1.514(8) . ?
C45 C46 1.522(7) . ?
C46 H46A 0.9800 . ?
C46 H46B 0.9800 . ?
C46 H46C 0.9800 . ?
C47 H47A 0.9800 . ?
C47 H47B 0.9800 . ?
C47 H47C 0.9800 . ?
C48 H48A 0.9800 . ?
C48 H48B 0.9800 . ?
C48 H48C 0.9800 . ?
C49 C51 1.496(9) . ?
C49 C52 1.502(8) . ?
C49 C50 1.514(8) . ?
C50 H50A 0.9800 . ?
C50 H50B 0.9800 . ?
C50 H50C 0.9800 . ?
C51 H51A 0.9800 . ?
C51 H51B 0.9800 . ?
C51 H51C 0.9800 . ?
C52 H52A 0.9800 . ?
C52 H52B 0.9800 . ?
C52 H52C 0.9800 . ?
C61 C64 1.509(7) . ?
C61 C63 1.522(7) . ?
C61 C62 1.527(7) . ?
C62 H62A 0.9800 . ?
C62 H62B 0.9800 . ?
C62 H62C 0.9800 . ?
C63 H63A 0.9800 . ?
C63 H63B 0.9800 . ?
C63 H63C 0.9800 . ?
C64 H64A 0.9800 . ?
C64 H64B 0.9800 . ?
C64 H64C 0.9800 . ?
C65 C66 1.523(8) . ?
C65 C68 1.525(7) . ?
C65 C67 1.525(8) . ?
C66 H66A 0.9800 . ?
C66 H66B 0.9800 . ?
C66 H66C 0.9800 . ?
C67 H67A 0.9800 . ?
C67 H67B 0.9800 . ?
C67 H67C 0.9800 . ?
C68 H68A 0.9800 . ?
C68 H68B 0.9800 . ?
C68 H68C 0.9800 . ?
C69 C72 1.526(7) . ?
C69 C71 1.528(7) . ?
C69 C70 1.533(8) . ?
C70 H70A 0.9800 . ?
C70 H70B 0.9800 . ?
C70 H70C 0.9800 . ?
C71 H71A 0.9800 . ?
C71 H71B 0.9800 . ?
C71 H71C 0.9800 . ?
C72 H72A 0.9800 . ?
C72 H72B 0.9800 . ?
C72 H72C 0.9800 . ?
C73 C74 1.530(7) . ?
C73 C78 1.542(5) . ?
C73 C79 1.544(6) . ?
C74 C75 1.545(6) . ?
C74 H74A 0.9900 . ?
C74 H74B 0.9900 . ?
C75 C76 1.531(6) . ?
C75 C80 1.531(7) . ?
C75 H75 1.0000 . ?
C76 C77 1.524(7) . ?
C76 H76A 0.9900 . ?
C76 H76B 0.9900 . ?
C77 C81 1.532(7) . ?
C77 C78 1.537(6) . ?
C77 H77 1.0000 . ?
C78 H78A 0.9900 . ?
C78 H78B 0.9900 . ?
C79 C82 1.535(6) . ?
C79 H79A 0.9900 . ?
C79 H79B 0.9900 . ?
C80 C82 1.527(7) . ?
C80 H80A 0.9900 . ?
C80 H80B 0.9900 . ?
C81 C82 1.534(7) . ?
C81 H81A 0.9900 . ?
C81 H81B 0.9900 . ?
C82 H82 1.0000 . ?
C91 C92 1.3900 . ?
C91 C96 1.3900 . ?
C91 C97 1.433(18) . ?
C92 C93 1.3900 . ?
C92 H92 0.9500 . ?
C93 C94 1.3900 . ?
C93 H93 0.9500 . ?
C94 C95 1.3900 . ?
C94 H94 0.9500 . ?
C95 C96 1.3900 . ?
C95 H95 0.9500 . ?
C96 H96 0.9500 . ?
C97 H97A 0.9800 . ?
C97 H97B 0.9800 . ?
C97 H97C 0.9800 . ?

loop_
_geom_angle_atom_site_label_1
_geom_angle_atom_site_label_2
_geom_angle_atom_site_label_3
_geom_angle
_geom_angle_site_symmetry_1
_geom_angle_site_symmetry_3
_geom_angle_publ_flag
N1 U1 O21 147.53(16) . . ?
N1 U1 O61 93.32(14) . . ?
O21 U1 O61 88.80(12) . . ?
N1 U1 O41 116.98(15) . . ?
O21 U1 O41 94.37(12) . . ?
O61 U1 O41 100.37(12) . . ?
N1 U1 O1 89.02(14) . . ?
O21 U1 O1 83.74(12) . . ?
O61 U1 O1 169.45(12) . . ?
O41 U1 O1 87.67(12) . . ?
N1 U1 K1 135.95(11) . . ?
O21 U1 K1 57.99(9) . . ?
O61 U1 K1 129.01(8) . . ?
O41 U1 K1 51.76(9) . . ?
O1 U1 K1 51.88(8) . . ?
O22 K1 O2 108.31(11) . . ?
O22 K1 O42 113.93(10) . . ?
O2 K1 O42 137.11(10) . . ?
O22 K1 O41 109.66(10) . . ?
O2 K1 O41 116.08(9) . . ?
O42 K1 O41 55.50(10) . . ?
O22 K1 O1 104.34(10) . . ?
O2 K1 O1 56.07(9) . . ?
O42 K1 O1 117.27(11) . . ?
O41 K1 O1 65.85(9) . . ?
O22 K1 O21 53.16(9) . . ?
O2 K1 O21 102.23(10) . . ?
O42 K1 O21 108.54(10) . . ?
O41 K1 O21 65.83(9) . . ?
O1 K1 O21 60.00(8) . . ?
O22 K1 C23 44.39(13) . . ?
O2 K1 C23 97.60(14) . . ?
O42 K1 C23 107.09(14) . . ?
O41 K1 C23 144.41(13) . . ?
O1 K1 C23 134.44(15) . . ?
O21 K1 C23 97.37(13) . . ?
O22 K1 Si1 111.55(9) . . ?
O2 K1 Si1 28.31(7) . . ?
O42 K1 Si1 129.60(8) . . ?
O41 K1 Si1 89.58(7) . . ?
O1 K1 Si1 28.05(7) . . ?
O21 K1 Si1 82.44(7) . . ?
C23 K1 Si1 120.39(13) . . ?
O22 K1 Si3 118.32(9) . . ?
O2 K1 Si3 128.12(7) . . ?
O42 K1 Si3 28.21(8) . . ?
O41 K1 Si3 27.71(6) . . ?
O1 K1 Si3 90.05(8) . . ?
O21 K1 Si3 89.07(7) . . ?
C23 K1 Si3 131.35(13) . . ?
Si1 K1 Si3 108.25(4) . . ?
O22 K1 C21 21.13(12) . . ?
O2 K1 C21 111.41(12) . . ?
O42 K1 C21 105.48(12) . . ?
O41 K1 C21 122.22(12) . . ?
O1 K1 C21 124.09(12) . . ?
O21 K1 C21 73.79(11) . . ?
C23 K1 C21 25.41(14) . . ?
Si1 K1 C21 124.57(10) . . ?
Si3 K1 C21 120.33(10) . . ?
O22 K1 Si2 26.12(8) . . ?
O2 K1 Si2 107.45(8) . . ?
O42 K1 Si2 113.61(8) . . ?
O41 K1 Si2 87.88(7) . . ?
O1 K1 Si2 82.44(7) . . ?
O21 K1 Si2 27.04(6) . . ?
C23 K1 Si2 70.43(12) . . ?
Si1 K1 Si2 98.08(4) . . ?
Si3 K1 Si2 104.85(4) . . ?
C21 K1 Si2 46.85(10) . . ?
O22 K1 U1 90.15(8) . . ?
O2 K1 U1 94.55(7) . . ?
O42 K1 U1 92.49(8) . . ?
O41 K1 U1 37.55(6) . . ?
O1 K1 U1 38.63(6) . . ?
O21 K1 U1 37.09(6) . . ?
C23 K1 U1 134.46(12) . . ?
Si1 K1 U1 66.69(3) . . ?
Si3 K1 U1 65.22(3) . . ?
C21 K1 U1 110.31(10) . . ?
Si2 K1 U1 64.05(3) . . ?
O1 Si1 O3 116.36(19) . . ?
O1 Si1 O4 114.48(19) . . ?
O3 Si1 O4 106.33(18) . . ?
O1 Si1 O2 103.97(17) . . ?
O3 Si1 O2 104.90(18) . . ?
O4 Si1 O2 110.33(17) . . ?
O1 Si1 K1 55.70(12) . . ?
O3 Si1 K1 131.21(12) . . ?
O4 Si1 K1 120.77(13) . . ?
O2 Si1 K1 48.98(11) . . ?
O21 Si2 O24 115.66(19) . . ?
O21 Si2 O23 113.72(19) . . ?
O24 Si2 O23 106.21(18) . . ?
O21 Si2 O22 103.61(17) . . ?
O24 Si2 O22 105.29(19) . . ?
O23 Si2 O22 112.13(19) . . ?
O21 Si2 K1 59.41(12) . . ?
O24 Si2 K1 122.26(14) . . ?
O23 Si2 K1 129.22(13) . . ?
O41 Si3 O44 113.12(18) . . ?
O41 Si3 O43 113.55(18) . . ?
O44 Si3 O43 107.70(18) . . ?
O41 Si3 O42 105.07(18) . . ?
O44 Si3 O42 111.95(18) . . ?
O43 Si3 O42 105.22(17) . . ?
O41 Si3 K1 54.68(12) . . ?
O44 Si3 K1 137.87(13) . . ?
O43 Si3 K1 113.98(13) . . ?
O42 Si3 K1 51.43(13) . . ?
O61 Si4 O62 113.87(17) . . ?
O61 Si4 O63 109.34(18) . . ?
O62 Si4 O63 104.74(19) . . ?
O61 Si4 O64 111.96(18) . . ?
O62 Si4 O64 106.47(18) . . ?
O63 Si4 O64 110.18(18) . . ?
Si1 O1 U1 174.2(2) . . ?
Si1 O1 K1 96.25(14) . . ?
U1 O1 K1 89.48(10) . . ?
C1 O2 Si1 130.5(3) . . ?
C1 O2 K1 126.7(2) . . ?
Si1 O2 K1 102.71(14) . . ?
C5 O3 Si1 142.0(3) . . ?
C9 O4 Si1 132.9(3) . . ?
Si2 O21 U1 174.1(2) . . ?
Si2 O21 K1 93.55(14) . . ?
U1 O21 K1 84.92(10) . . ?
C21 O22 Si2 130.6(3) . . ?
C21 O22 K1 117.7(3) . . ?
Si2 O22 K1 109.66(15) . . ?
C25 O23 Si2 133.4(3) . . ?
C29 O24 Si2 133.0(3) . . ?
Si3 O41 U1 170.9(2) . . ?
Si3 O41 K1 97.61(14) . . ?
U1 O41 K1 90.69(11) . . ?
C41 O42 Si3 131.3(3) . . ?
C41 O42 K1 119.8(3) . . ?
Si3 O42 K1 100.35(16) . . ?
C45 O43 Si3 134.3(3) . . ?
C49 O44 Si3 133.1(3) . . ?
Si4 O61 U1 162.47(19) . . ?
C61 O62 Si4 136.3(3) . . ?
C65 O63 Si4 130.6(3) . . ?
C69 O64 Si4 130.6(3) . . ?
C73 N1 U1 173.5(4) . . ?
O2 C1 C3 108.8(4) . . ?
O2 C1 C2 105.0(4) . . ?
C3 C1 C2 110.0(4) . . ?
O2 C1 C4 111.5(4) . . ?
C3 C1 C4 111.3(4) . . ?
C2 C1 C4 110.0(4) . . ?
C1 C2 H2A 109.5 . . ?
C1 C2 H2B 109.5 . . ?
H2A C2 H2B 109.5 . . ?
C1 C2 H2C 109.5 . . ?
H2A C2 H2C 109.5 . . ?
H2B C2 H2C 109.5 . . ?
C1 C3 H3A 109.5 . . ?
C1 C3 H3B 109.5 . . ?
H3A C3 H3B 109.5 . . ?
C1 C3 H3C 109.5 . . ?
H3A C3 H3C 109.5 . . ?
H3B C3 H3C 109.5 . . ?
C1 C4 H4A 109.5 . . ?
C1 C4 H4B 109.5 . . ?
H4A C4 H4B 109.5 . . ?
C1 C4 H4C 109.5 . . ?
H4A C4 H4C 109.5 . . ?
H4B C4 H4C 109.5 . . ?
O3 C5 C6 106.5(4) . . ?
O3 C5 C7 111.3(4) . . ?
C6 C5 C7 110.1(4) . . ?
O3 C5 C8 107.7(4) . . ?
C6 C5 C8 110.1(5) . . ?
C7 C5 C8 110.9(4) . . ?
C5 C6 H6A 109.5 . . ?
C5 C6 H6B 109.5 . . ?
H6A C6 H6B 109.5 . . ?
C5 C6 H6C 109.5 . . ?
H6A C6 H6C 109.5 . . ?
H6B C6 H6C 109.5 . . ?
C5 C7 H7A 109.5 . . ?
C5 C7 H7B 109.5 . . ?
H7A C7 H7B 109.5 . . ?
C5 C7 H7C 109.5 . . ?
H7A C7 H7C 109.5 . . ?
H7B C7 H7C 109.5 . . ?
C5 C8 H8A 109.5 . . ?
C5 C8 H8B 109.5 . . ?
H8A C8 H8B 109.5 . . ?
C5 C8 H8C 109.5 . . ?
H8A C8 H8C 109.5 . . ?
H8B C8 H8C 109.5 . . ?
O4 C9 C11 108.3(4) . . ?
O4 C9 C12 112.3(4) . . ?
C11 C9 C12 109.7(5) . . ?
O4 C9 C10 105.3(4) . . ?
C11 C9 C10 110.7(4) . . ?
C12 C9 C10 110.5(4) . . ?
C9 C10 H10A 109.5 . . ?
C9 C10 H10B 109.5 . . ?
H10A C10 H10B 109.5 . . ?
C9 C10 H10C 109.5 . . ?
H10A C10 H10C 109.5 . . ?
H10B C10 H10C 109.5 . . ?
C9 C11 H11A 109.5 . . ?
C9 C11 H11B 109.5 . . ?
H11A C11 H11B 109.5 . . ?
C9 C11 H11C 109.5 . . ?
H11A C11 H11C 109.5 . . ?
H11B C11 H11C 109.5 . . ?
C9 C12 H12A 109.5 . . ?
C9 C12 H12B 109.5 . . ?
H12A C12 H12B 109.5 . . ?
C9 C12 H12C 109.5 . . ?
H12A C12 H12C 109.5 . . ?
H12B C12 H12C 109.5 . . ?
O22 C21 C22 109.5(5) . . ?
O22 C21 C24 110.6(5) . . ?
C22 C21 C24 111.2(5) . . ?
O22 C21 C23 105.5(4) . . ?
C22 C21 C23 110.1(5) . . ?
C24 C21 C23 109.8(6) . . ?
C22 C21 K1 101.5(3) . . ?
C24 C21 K1 144.0(4) . . ?
C23 C21 K1 70.8(3) . . ?
C21 C22 H22A 109.5 . . ?
C21 C22 H22B 109.5 . . ?
H22A C22 H22B 109.5 . . ?
C21 C22 H22C 109.5 . . ?
H22A C22 H22C 109.5 . . ?
H22B C22 H22C 109.5 . . ?
C21 C23 K1 83.8(3) . . ?
C21 C23 H23A 109.5 . . ?
K1 C23 H23A 52.3 . . ?
C21 C23 H23B 109.5 . . ?
K1 C23 H23B 76.9 . . ?
H23A C23 H23B 109.5 . . ?
C21 C23 H23C 109.5 . . ?
K1 C23 H23C 161.2 . . ?
H23A C23 H23C 109.5 . . ?
H23B C23 H23C 109.5 . . ?
C21 C24 H24A 109.5 . . ?
C21 C24 H24B 109.5 . . ?
H24A C24 H24B 109.5 . . ?
C21 C24 H24C 109.5 . . ?
H24A C24 H24C 109.5 . . ?
H24B C24 H24C 109.5 . . ?
O23 C25 C26 110.5(4) . . ?
O23 C25 C28 108.5(4) . . ?
C26 C25 C28 111.1(4) . . ?
O23 C25 C27 105.4(4) . . ?
C26 C25 C27 110.4(5) . . ?
C28 C25 C27 110.9(5) . . ?
C25 C26 H26A 109.5 . . ?
C25 C26 H26B 109.5 . . ?
H26A C26 H26B 109.5 . . ?
C25 C26 H26C 109.5 . . ?
H26A C26 H26C 109.5 . . ?
H26B C26 H26C 109.5 . . ?
C25 C27 H27A 109.5 . . ?
C25 C27 H27B 109.5 . . ?
H27A C27 H27B 109.5 . . ?
C25 C27 H27C 109.5 . . ?
H27A C27 H27C 109.5 . . ?
H27B C27 H27C 109.5 . . ?
C25 C28 H28A 109.5 . . ?
C25 C28 H28B 109.5 . . ?
H28A C28 H28B 109.5 . . ?
C25 C28 H28C 109.5 . . ?
H28A C28 H28C 109.5 . . ?
H28B C28 H28C 109.5 . . ?
O24 C29 C31 110.3(4) . . ?
O24 C29 C30 109.2(5) . . ?
C31 C29 C30 112.1(5) . . ?
O24 C29 C32 104.1(4) . . ?
C31 C29 C32 111.0(5) . . ?
C30 C29 C32 109.8(4) . . ?
C29 C30 H30A 109.5 . . ?
C29 C30 H30B 109.5 . . ?
H30A C30 H30B 109.5 . . ?
C29 C30 H30C 109.5 . . ?
H30A C30 H30C 109.5 . . ?
H30B C30 H30C 109.5 . . ?
C29 C31 H31A 109.5 . . ?
C29 C31 H31B 109.5 . . ?
H31A C31 H31B 109.5 . . ?
C29 C31 H31C 109.5 . . ?
H31A C31 H31C 109.5 . . ?
H31B C31 H31C 109.5 . . ?
C29 C32 H32A 109.5 . . ?
C29 C32 H32B 109.5 . . ?
H32A C32 H32B 109.5 . . ?
C29 C32 H32C 109.5 . . ?
H32A C32 H32C 109.5 . . ?
H32B C32 H32C 109.5 . . ?
O42 C41 C42 106.2(4) . . ?
O42 C41 C43 107.3(4) . . ?
C42 C41 C43 110.0(5) . . ?
O42 C41 C44 112.6(4) . . ?
C42 C41 C44 110.2(5) . . ?
C43 C41 C44 110.5(5) . . ?
C41 C42 H42A 109.5 . . ?
C41 C42 H42B 109.5 . . ?
H42A C42 H42B 109.5 . . ?
C41 C42 H42C 109.5 . . ?
H42A C42 H42C 109.5 . . ?
H42B C42 H42C 109.5 . . ?
C41 C43 H43A 109.5 . . ?
C41 C43 H43B 109.5 . . ?
H43A C43 H43B 109.5 . . ?
C41 C43 H43C 109.5 . . ?
H43A C43 H43C 109.5 . . ?
H43B C43 H43C 109.5 . . ?
C41 C44 H44A 109.5 . . ?
C41 C44 H44B 109.5 . . ?
H44A C44 H44B 109.5 . . ?
C41 C44 H44C 109.5 . . ?
H44A C44 H44C 109.5 . . ?
H44B C44 H44C 109.5 . . ?
O43 C45 C48 109.0(4) . . ?
O43 C45 C47 109.6(4) . . ?
C48 C45 C47 111.5(7) . . ?
O43 C45 C46 105.7(4) . . ?
C48 C45 C46 111.6(6) . . ?
C47 C45 C46 109.3(5) . . ?
C45 C46 H46A 109.5 . . ?
C45 C46 H46B 109.5 . . ?
H46A C46 H46B 109.5 . . ?
C45 C46 H46C 109.5 . . ?
H46A C46 H46C 109.5 . . ?
H46B C46 H46C 109.5 . . ?
C45 C47 H47A 109.5 . . ?
C45 C47 H47B 109.5 . . ?
H47A C47 H47B 109.5 . . ?
C45 C47 H47C 109.5 . . ?
H47A C47 H47C 109.5 . . ?
H47B C47 H47C 109.5 . . ?
C45 C48 H48A 109.5 . . ?
C45 C48 H48B 109.5 . . ?
H48A C48 H48B 109.5 . . ?
C45 C48 H48C 109.5 . . ?
H48A C48 H48C 109.5 . . ?
H48B C48 H48C 109.5 . . ?
O44 C49 C51 106.6(5) . . ?
O44 C49 C52 111.9(4) . . ?
C51 C49 C52 110.9(6) . . ?
O44 C49 C50 107.6(4) . . ?
C51 C49 C50 111.2(7) . . ?
C52 C49 C50 108.6(6) . . ?
C49 C50 H50A 109.5 . . ?
C49 C50 H50B 109.5 . . ?
H50A C50 H50B 109.5 . . ?
C49 C50 H50C 109.5 . . ?
H50A C50 H50C 109.5 . . ?
H50B C50 H50C 109.5 . . ?
C49 C51 H51A 109.5 . . ?
C49 C51 H51B 109.5 . . ?
H51A C51 H51B 109.5 . . ?
C49 C51 H51C 109.5 . . ?
H51A C51 H51C 109.5 . . ?
H51B C51 H51C 109.5 . . ?
C49 C52 H52A 109.5 . . ?
C49 C52 H52B 109.5 . . ?
H52A C52 H52B 109.5 . . ?
C49 C52 H52C 109.5 . . ?
H52A C52 H52C 109.5 . . ?
H52B C52 H52C 109.5 . . ?
O62 C61 C64 110.8(4) . . ?
O62 C61 C63 105.7(4) . . ?
C64 C61 C63 111.0(5) . . ?
O62 C61 C62 108.4(4) . . ?
C64 C61 C62 110.7(5) . . ?
C63 C61 C62 110.0(5) . . ?
C61 C62 H62A 109.5 . . ?
C61 C62 H62B 109.5 . . ?
H62A C62 H62B 109.5 . . ?
C61 C62 H62C 109.5 . . ?
H62A C62 H62C 109.5 . . ?
H62B C62 H62C 109.5 . . ?
C61 C63 H63A 109.5 . . ?
C61 C63 H63B 109.5 . . ?
H63A C63 H63B 109.5 . . ?
C61 C63 H63C 109.5 . . ?
H63A C63 H63C 109.5 . . ?
H63B C63 H63C 109.5 . . ?
C61 C64 H64A 109.5 . . ?
C61 C64 H64B 109.5 . . ?
H64A C64 H64B 109.5 . . ?
C61 C64 H64C 109.5 . . ?
H64A C64 H64C 109.5 . . ?
H64B C64 H64C 109.5 . . ?
O63 C65 C66 107.7(4) . . ?
O63 C65 C68 105.2(5) . . ?
C66 C65 C68 111.1(5) . . ?
O63 C65 C67 112.2(4) . . ?
C66 C65 C67 111.4(5) . . ?
C68 C65 C67 109.1(4) . . ?
C65 C66 H66A 109.5 . . ?
C65 C66 H66B 109.5 . . ?
H66A C66 H66B 109.5 . . ?
C65 C66 H66C 109.5 . . ?
H66A C66 H66C 109.5 . . ?
H66B C66 H66C 109.5 . . ?
C65 C67 H67A 109.5 . . ?
C65 C67 H67B 109.5 . . ?
H67A C67 H67B 109.5 . . ?
C65 C67 H67C 109.5 . . ?
H67A C67 H67C 109.5 . . ?
H67B C67 H67C 109.5 . . ?
C65 C68 H68A 109.5 . . ?
C65 C68 H68B 109.5 . . ?
H68A C68 H68B 109.5 . . ?
C65 C68 H68C 109.5 . . ?
H68A C68 H68C 109.5 . . ?
H68B C68 H68C 109.5 . . ?
O64 C69 C72 111.4(4) . . ?
O64 C69 C71 109.4(4) . . ?
C72 C69 C71 110.7(5) . . ?
O64 C69 C70 105.1(4) . . ?
C72 C69 C70 110.8(5) . . ?
C71 C69 C70 109.4(5) . . ?
C69 C70 H70A 109.5 . . ?
C69 C70 H70B 109.5 . . ?
H70A C70 H70B 109.5 . . ?
C69 C70 H70C 109.5 . . ?
H70A C70 H70C 109.5 . . ?
H70B C70 H70C 109.5 . . ?
C69 C71 H71A 109.5 . . ?
C69 C71 H71B 109.5 . . ?
H71A C71 H71B 109.5 . . ?
C69 C71 H71C 109.5 . . ?
H71A C71 H71C 109.5 . . ?
H71B C71 H71C 109.5 . . ?
C69 C72 H72A 109.5 . . ?
C69 C72 H72B 109.5 . . ?
H72A C72 H72B 109.5 . . ?
C69 C72 H72C 109.5 . . ?
H72A C72 H72C 109.5 . . ?
H72B C72 H72C 109.5 . . ?
N1 C73 C74 109.4(4) . . ?
N1 C73 C78 110.3(3) . . ?
C74 C73 C78 107.4(4) . . ?
N1 C73 C79 112.0(4) . . ?
C74 C73 C79 109.2(3) . . ?
C78 C73 C79 108.4(4) . . ?
C73 C74 C75 111.2(4) . . ?
C73 C74 H74A 109.4 . . ?
C75 C74 H74A 109.4 . . ?
C73 C74 H74B 109.4 . . ?
C75 C74 H74B 109.4 . . ?
H74A C74 H74B 108.0 . . ?
C76 C75 C80 109.6(4) . . ?
C76 C75 C74 108.7(4) . . ?
C80 C75 C74 109.0(4) . . ?
C76 C75 H75 109.8 . . ?
C80 C75 H75 109.8 . . ?
C74 C75 H75 109.8 . . ?
C77 C76 C75 109.7(4) . . ?
C77 C76 H76A 109.7 . . ?
C75 C76 H76A 109.7 . . ?
C77 C76 H76B 109.7 . . ?
C75 C76 H76B 109.7 . . ?
H76A C76 H76B 108.2 . . ?
C76 C77 C81 109.4(4) . . ?
C76 C77 C78 109.7(4) . . ?
C81 C77 C78 109.3(4) . . ?
C76 C77 H77 109.5 . . ?
C81 C77 H77 109.5 . . ?
C78 C77 H77 109.5 . . ?
C77 C78 C73 110.6(3) . . ?
C77 C78 H78A 109.5 . . ?
C73 C78 H78A 109.5 . . ?
C77 C78 H78B 109.5 . . ?
C73 C78 H78B 109.5 . . ?
H78A C78 H78B 108.1 . . ?
C82 C79 C73 110.2(4) . . ?
C82 C79 H79A 109.6 . . ?
C73 C79 H79A 109.6 . . ?
C82 C79 H79B 109.6 . . ?
C73 C79 H79B 109.6 . . ?
H79A C79 H79B 108.1 . . ?
C82 C80 C75 109.6(3) . . ?
C82 C80 H80A 109.7 . . ?
C75 C80 H80A 109.7 . . ?
C82 C80 H80B 109.7 . . ?
C75 C80 H80B 109.7 . . ?
H80A C80 H80B 108.2 . . ?
C77 C81 C82 109.4(4) . . ?
C77 C81 H81A 109.8 . . ?
C82 C81 H81A 109.8 . . ?
C77 C81 H81B 109.8 . . ?
C82 C81 H81B 109.8 . . ?
H81A C81 H81B 108.2 . . ?
C80 C82 C81 109.9(4) . . ?
C80 C82 C79 109.7(4) . . ?
C81 C82 C79 109.2(4) . . ?
C80 C82 H82 109.3 . . ?
C81 C82 H82 109.3 . . ?
C79 C82 H82 109.3 . . ?
C92 C91 C96 120.0 . . ?
C92 C91 C97 120.00(5) . . ?
C96 C91 C97 120.00(5) . . ?
C93 C92 C91 120.0 . . ?
C93 C92 H92 120.0 . . ?
C91 C92 H92 120.0 . . ?
C92 C93 C94 120.0 . . ?
C92 C93 H93 120.0 . . ?
C94 C93 H93 120.0 . . ?
C93 C94 C95 120.0 . . ?
C93 C94 H94 120.0 . . ?
C95 C94 H94 120.0 . . ?
C96 C95 C94 120.0 . . ?
C96 C95 H95 120.0 . . ?
C94 C95 H95 120.0 . . ?
C95 C96 C91 120.0 . . ?
C95 C96 H96 120.0 . . ?
C91 C96 H96 120.0 . . ?
C91 C97 H97A 109.5 . . ?
C91 C97 H97B 109.5 . . ?
H97A C97 H97B 109.5 . . ?
C91 C97 H97C 109.5 . . ?
H97A C97 H97C 109.5 . . ?
H97B C97 H97C 109.5 . . ?

loop_
_geom_torsion_atom_site_label_1
_geom_torsion_atom_site_label_2
_geom_torsion_atom_site_label_3
_geom_torsion_atom_site_label_4
_geom_torsion
_geom_torsion_site_symmetry_1
_geom_torsion_site_symmetry_2
_geom_torsion_site_symmetry_3
_geom_torsion_site_symmetry_4
_geom_torsion_publ_flag
O3 Si1 O1 K1 123.51(16) . . . . ?
O4 Si1 O1 K1 -111.70(17) . . . . ?
O2 Si1 O1 K1 8.74(17) . . . . ?
O1 Si1 O2 C1 166.8(4) . . . . ?
O3 Si1 O2 C1 44.1(4) . . . . ?
O4 Si1 O2 C1 -70.0(4) . . . . ?
K1 Si1 O2 C1 176.3(4) . . . . ?
O1 Si1 O2 K1 -9.58(19) . . . . ?
O3 Si1 O2 K1 -132.24(15) . . . . ?
O4 Si1 O2 K1 113.63(17) . . . . ?
O1 Si1 O3 C5 85.8(5) . . . . ?
O4 Si1 O3 C5 -43.0(5) . . . . ?
O2 Si1 O3 C5 -159.9(5) . . . . ?
K1 Si1 O3 C5 152.1(4) . . . . ?
O1 Si1 O4 C9 51.9(5) . . . . ?
O3 Si1 O4 C9 -178.2(4) . . . . ?
O2 Si1 O4 C9 -65.0(4) . . . . ?
K1 Si1 O4 C9 -11.4(5) . . . . ?
O24 Si2 O21 K1 113.82(18) . . . . ?
O23 Si2 O21 K1 -122.85(16) . . . . ?
O22 Si2 O21 K1 -0.86(17) . . . . ?
O21 Si2 O22 C21 164.0(4) . . . . ?
O24 Si2 O22 C21 42.1(5) . . . . ?
O23 Si2 O22 C21 -73.0(5) . . . . ?
K1 Si2 O22 C21 162.9(5) . . . . ?
O21 Si2 O22 K1 1.1(2) . . . . ?
O24 Si2 O22 K1 -120.82(18) . . . . ?
O23 Si2 O22 K1 124.11(17) . . . . ?
O21 Si2 O23 C25 38.0(5) . . . . ?
O24 Si2 O23 C25 166.4(4) . . . . ?
O22 Si2 O23 C25 -79.1(5) . . . . ?
K1 Si2 O23 C25 -30.9(5) . . . . ?
O21 Si2 O24 C29 97.1(5) . . . . ?
O23 Si2 O24 C29 -30.1(5) . . . . ?
O22 Si2 O24 C29 -149.2(4) . . . . ?
K1 Si2 O24 C29 165.7(4) . . . . ?
O44 Si3 O41 K1 -133.29(15) . . . . ?
O43 Si3 O41 K1 103.56(16) . . . . ?
O42 Si3 O41 K1 -10.89(17) . . . . ?
O41 Si3 O42 C41 157.8(4) . . . . ?
O44 Si3 O42 C41 -79.0(4) . . . . ?
O43 Si3 O42 C41 37.7(5) . . . . ?
K1 Si3 O42 C41 146.4(5) . . . . ?
O41 Si3 O42 K1 11.37(18) . . . . ?
O44 Si3 O42 K1 134.53(16) . . . . ?
O43 Si3 O42 K1 -108.77(16) . . . . ?
O41 Si3 O43 C45 84.5(5) . . . . ?
O44 Si3 O43 C45 -41.5(5) . . . . ?
O42 Si3 O43 C45 -161.1(4) . . . . ?
K1 Si3 O43 C45 144.8(4) . . . . ?
O41 Si3 O44 C49 60.8(5) . . . . ?
O43 Si3 O44 C49 -172.8(4) . . . . ?
O42 Si3 O44 C49 -57.6(5) . . . . ?
K1 Si3 O44 C49 -1.4(5) . . . . ?
O62 Si4 O61 U1 -86.0(7) . . . . ?
O63 Si4 O61 U1 157.3(7) . . . . ?
O64 Si4 O61 U1 34.9(7) . . . . ?
O61 Si4 O62 C61 64.9(5) . . . . ?
O63 Si4 O62 C61 -175.7(4) . . . . ?
O64 Si4 O62 C61 -58.9(5) . . . . ?
O61 Si4 O63 C65 146.5(4) . . . . ?
O62 Si4 O63 C65 24.1(5) . . . . ?
O64 Si4 O63 C65 -90.0(4) . . . . ?
O61 Si4 O64 C69 65.0(4) . . . . ?
O62 Si4 O64 C69 -170.0(4) . . . . ?
O63 Si4 O64 C69 -56.9(4) . . . . ?
Si1 O2 C1 C3 -86.0(4) . . . . ?
K1 O2 C1 C3 89.6(4) . . . . ?
Si1 O2 C1 C2 156.3(3) . . . . ?
K1 O2 C1 C2 -28.1(5) . . . . ?
Si1 O2 C1 C4 37.2(6) . . . . ?
K1 O2 C1 C4 -147.3(3) . . . . ?
Si1 O3 C5 C6 149.2(5) . . . . ?
Si1 O3 C5 C7 29.2(7) . . . . ?
Si1 O3 C5 C8 -92.6(6) . . . . ?
Si1 O4 C9 C11 -93.8(5) . . . . ?
Si1 O4 C9 C12 27.5(6) . . . . ?
Si1 O4 C9 C10 147.8(4) . . . . ?
Si2 O22 C21 C22 -76.6(6) . . . . ?
K1 O22 C21 C22 85.2(5) . . . . ?
Si2 O22 C21 C24 46.2(7) . . . . ?
K1 O22 C21 C24 -152.0(4) . . . . ?
Si2 O22 C21 C23 164.8(4) . . . . ?
K1 O22 C21 C23 -33.4(6) . . . . ?
Si2 O22 C21 K1 -161.8(6) . . . . ?
O22 C21 C23 K1 22.5(4) . . . . ?
C22 C21 C23 K1 -95.6(4) . . . . ?
C24 C21 C23 K1 141.7(4) . . . . ?
Si2 O23 C25 C26 41.5(7) . . . . ?
Si2 O23 C25 C28 -80.5(6) . . . . ?
Si2 O23 C25 C27 160.8(4) . . . . ?
Si2 O24 C29 C31 -44.4(6) . . . . ?
Si2 O24 C29 C30 79.2(6) . . . . ?
Si2 O24 C29 C32 -163.6(4) . . . . ?
Si3 O42 C41 C42 147.6(4) . . . . ?
K1 O42 C41 C42 -71.2(5) . . . . ?
Si3 O42 C41 C43 -94.8(6) . . . . ?
K1 O42 C41 C43 46.4(5) . . . . ?
Si3 O42 C41 C44 27.0(6) . . . . ?
K1 O42 C41 C44 168.1(3) . . . . ?
Si3 O43 C45 C48 -49.3(7) . . . . ?
Si3 O43 C45 C47 72.9(6) . . . . ?
Si3 O43 C45 C46 -169.4(5) . . . . ?
Si3 O44 C49 C51 -150.2(6) . . . . ?
Si3 O44 C49 C52 -28.7(7) . . . . ?
Si3 O44 C49 C50 90.5(7) . . . . ?
Si4 O62 C61 C64 59.7(6) . . . . ?
Si4 O62 C61 C63 -180.0(4) . . . . ?
Si4 O62 C61 C62 -62.0(6) . . . . ?
Si4 O63 C65 C66 -81.8(5) . . . . ?
Si4 O63 C65 C68 159.7(4) . . . . ?
Si4 O63 C65 C67 41.2(6) . . . . ?
Si4 O64 C69 C72 -48.1(6) . . . . ?
Si4 O64 C69 C71 74.6(6) . . . . ?
Si4 O64 C69 C70 -168.1(3) . . . . ?
N1 C73 C74 C75 179.5(4) . . . . ?
C78 C73 C74 C75 59.8(5) . . . . ?
C79 C73 C74 C75 -57.6(5) . . . . ?
C73 C74 C75 C76 -60.6(5) . . . . ?
C73 C74 C75 C80 58.9(5) . . . . ?
C80 C75 C76 C77 -59.9(5) . . . . ?
C74 C75 C76 C77 59.2(5) . . . . ?
C75 C76 C77 C81 60.2(5) . . . . ?
C75 C76 C77 C78 -59.6(5) . . . . ?
C76 C77 C78 C73 60.1(5) . . . . ?
C81 C77 C78 C73 -59.8(5) . . . . ?
N1 C73 C78 C77 -178.4(4) . . . . ?
C74 C73 C78 C77 -59.2(5) . . . . ?
C79 C73 C78 C77 58.7(5) . . . . ?
N1 C73 C79 C82 179.0(4) . . . . ?
C74 C73 C79 C82 57.7(4) . . . . ?
C78 C73 C79 C82 -59.1(5) . . . . ?
C76 C75 C80 C82 59.1(5) . . . . ?
C74 C75 C80 C82 -59.7(5) . . . . ?
C76 C77 C81 C82 -59.9(5) . . . . ?
C78 C77 C81 C82 60.3(5) . . . . ?
C75 C80 C82 C81 -59.2(4) . . . . ?
C75 C80 C82 C79 60.9(5) . . . . ?
C77 C81 C82 C80 59.5(5) . . . . ?
C77 C81 C82 C79 -60.8(5) . . . . ?
C73 C79 C82 C80 -59.8(5) . . . . ?
C73 C79 C82 C81 60.7(5) . . . . ?
C96 C91 C92 C93 0.0 . . . . ?
C97 C91 C92 C93 179.98(18) . . . . ?
C91 C92 C93 C94 0.0 . . . . ?
C92 C93 C94 C95 0.0 . . . . ?
C93 C94 C95 C96 0.0 . . . . ?
C94 C95 C96 C91 0.0 . . . . ?
C92 C91 C96 C95 0.0 . . . . ?
C97 C91 C96 C95 -179.98(18) . . . . ?

_refine_diff_density_max         1.108
_refine_diff_density_min         -1.151
_refine_diff_density_rms         0.080

_shelx_res_file                  
;
TITL RK2-45c in Fdd2
    shelx.res
    created by SHELXL-2016/6 at 18:51:10 on 01-Feb-2017
CELL 1.54184 92.628389  24.321038  13.715146    90.0000    90.0000    90.0000
ZERR 8 0.000759   0.000171   0.000110     0.0000     0.0000     0.0000
LATT -4
SYMM -X,-Y,+Z
SYMM 0.25+X,0.25-Y,0.25+Z
SYMM 0.25-X,0.25+Y,0.25+Z
SFAC C H K N O Si U
UNIT 984 2032 16 16 256 64 16

L.S. 10
ACTA
FMAP 2
PLAN  20
TEMP -173.15
BOND $H
CONF
SADI 0.001 C97 C92 C97 C96
FLAT 0.005 C91 > C97
SIMU 0.005 C91 > C97
ISOR 0.005 C91 > C97
RIGU Si3 O41
WGHT    0.045700   20.672701
FVAR       0.43248
U1    7    0.562448    0.773613    0.369249    11.00000    0.01273    0.01978 =
         0.01712    0.00181   -0.00021   -0.00034
K1    3    0.563835    0.634120    0.454915    11.00000    0.01998    0.02574 =
         0.01978    0.00294    0.00072    0.00294
SI1   6    0.539453    0.712995    0.576676    11.00000    0.01479    0.02356 =
         0.01773    0.00139    0.00207   -0.00039
SI2   6    0.594963    0.715048    0.500320    11.00000    0.01391    0.03235 =
         0.01956    0.00140   -0.00169    0.00179
SI3   6    0.557532    0.647910    0.209833    11.00000    0.01917    0.02314 =
         0.01717   -0.00011   -0.00068   -0.00092
SI4   6    0.584868    0.863135    0.206945    11.00000    0.01698    0.02767 =
         0.02001    0.00367    0.00077   -0.00383
O1    5    0.549580    0.734995    0.489684    11.00000    0.01990    0.02523 =
         0.02098    0.00282    0.00575   -0.00204
O2    5    0.545747    0.650727    0.599838    11.00000    0.02087    0.02574 =
         0.01756    0.00402    0.00384    0.00221
O3    5    0.540602    0.745376    0.678911    11.00000    0.02075    0.03360 =
         0.02169   -0.00393   -0.00043    0.00364
O4    5    0.522297    0.710134    0.549845    11.00000    0.01600    0.03157 =
         0.02493   -0.00105   -0.00073   -0.00052
O21   5    0.580833    0.741899    0.450337    11.00000    0.01455    0.02987 =
         0.02342    0.00498   -0.00417    0.00489
O22   5    0.590186    0.650241    0.519495    11.00000    0.01896    0.03195 =
         0.02580    0.00272   -0.00161    0.00484
O23   5    0.599936    0.745621    0.600219    11.00000    0.01761    0.04251 =
         0.02364   -0.00373    0.00046    0.00027
O24   5    0.609184    0.711878    0.432003    11.00000    0.01721    0.04126 =
         0.02537   -0.00134    0.00141   -0.00305
O41   5    0.559204    0.697853    0.285841    11.00000    0.02259    0.01993 =
         0.02127   -0.00725   -0.00079   -0.00232
O42   5    0.562654    0.592774    0.270446    11.00000    0.03012    0.02515 =
         0.02091   -0.00197   -0.00399   -0.00056
O43   5    0.540948    0.636007    0.178151    11.00000    0.02363    0.02948 =
         0.01996    0.00297   -0.00446   -0.00392
O44   5    0.566862    0.656545    0.111049    11.00000    0.02404    0.03754 =
         0.02123    0.00022    0.00309   -0.00174
O61   5    0.577485    0.816973    0.273600    11.00000    0.01727    0.02717 =
         0.02106    0.00457    0.00823   -0.00343
O62   5    0.579319    0.862988    0.094766    11.00000    0.02344    0.03233 =
         0.01869    0.00002    0.00157   -0.00361
O63   5    0.602260    0.851349    0.199819    11.00000    0.01800    0.04077 =
         0.02702    0.00648    0.00603   -0.00175
O64   5    0.581924    0.925409    0.249174    11.00000    0.02436    0.03103 =
         0.02078    0.00013   -0.00334   -0.00444
N1    4    0.547606    0.830297    0.357381    11.00000    0.01698    0.02738 =
         0.02711    0.00409    0.00166    0.00425
C1    1    0.543083    0.614238    0.681329    11.00000    0.02550    0.02660 =
         0.02386    0.00562    0.00405    0.00239
C2    1    0.546282    0.556598    0.642387    11.00000    0.03303    0.02627 =
         0.03280    0.00447    0.00911    0.00416
AFIX 137
H2A   2    0.556179    0.555321    0.617226    11.00000   -1.50000
H2B   2    0.539503    0.547787    0.589803    11.00000   -1.50000
H2C   2    0.545215    0.529747    0.695174    11.00000   -1.50000
AFIX   0
C3    1    0.553525    0.628379    0.763209    11.00000    0.03007    0.03495 =
         0.02740    0.00406    0.00607    0.00413
AFIX 137
H3A   2    0.551580    0.665744    0.786506    11.00000   -1.50000
H3B   2    0.563457    0.626219    0.738879    11.00000   -1.50000
H3C   2    0.552265    0.602281    0.816982    11.00000   -1.50000
AFIX   0
C4    1    0.527406    0.617691    0.715864    11.00000    0.02626    0.03469 =
         0.02936    0.01008    0.00380    0.00064
AFIX 137
H4A   2    0.525256    0.655405    0.736411    11.00000   -1.50000
H4B   2    0.525970    0.592611    0.770942    11.00000   -1.50000
H4C   2    0.520949    0.607270    0.662363    11.00000   -1.50000
AFIX   0
C5    1    0.535006    0.791895    0.729622    11.00000    0.02505    0.02982 =
         0.02318   -0.00049    0.00214    0.00178
C6    1    0.535147    0.777129    0.837509    11.00000    0.04226    0.04570 =
         0.02397    0.00081    0.00493    0.00731
AFIX 137
H6A   2    0.545019    0.768027    0.857514    11.00000   -1.50000
H6B   2    0.528850    0.745373    0.848727    11.00000   -1.50000
H6C   2    0.531663    0.808485    0.875722    11.00000   -1.50000
AFIX   0
C7    1    0.519623    0.805200    0.696854    11.00000    0.02780    0.03620 =
         0.02694   -0.00137    0.00453    0.00903
AFIX 137
H7A   2    0.513433    0.773064    0.707358    11.00000   -1.50000
H7B   2    0.519651    0.814748    0.627435    11.00000   -1.50000
H7C   2    0.515925    0.836316    0.734761    11.00000   -1.50000
AFIX   0
C8    1    0.545157    0.840519    0.710310    11.00000    0.03891    0.03668 =
         0.03772    0.00533   -0.01222   -0.00644
AFIX 137
H8A   2    0.554899    0.831293    0.732883    11.00000   -1.50000
H8B   2    0.541660    0.872972    0.745468    11.00000   -1.50000
H8C   2    0.545399    0.848360    0.640241    11.00000   -1.50000
AFIX   0
C9    1    0.514412    0.685677    0.470249    11.00000    0.02292    0.02660 =
         0.03073   -0.00193   -0.00786   -0.00258
C10   1    0.499979    0.668063    0.513761    11.00000    0.02183    0.04437 =
         0.05622    0.00394   -0.00708   -0.00551
AFIX 137
H10A  2    0.501610    0.639540    0.563015    11.00000   -1.50000
H10B  2    0.493764    0.653480    0.462042    11.00000   -1.50000
H10C  2    0.495291    0.699852    0.544180    11.00000   -1.50000
AFIX   0
C11   1    0.512225    0.729091    0.392503    11.00000    0.04375    0.03325 =
         0.03550    0.00288   -0.01578   -0.00698
AFIX 137
H11A  2    0.521627    0.740774    0.367127    11.00000   -1.50000
H11B  2    0.507214    0.760796    0.420782    11.00000   -1.50000
H11C  2    0.506417    0.713802    0.339285    11.00000   -1.50000
AFIX   0
C12   1    0.522250    0.636460    0.426830    11.00000    0.03687    0.03189 =
         0.03059   -0.00466   -0.00563   -0.00111
AFIX 137
H12A  2    0.524390    0.609841    0.478488    11.00000   -1.50000
H12B  2    0.531285    0.648719    0.396673    11.00000   -1.50000
H12C  2    0.516122    0.619115    0.377360    11.00000   -1.50000
AFIX   0
C21   1    0.598805    0.602589    0.540956    11.00000    0.02557    0.03809 =
         0.03652    0.00361   -0.00454    0.00957
C22   1    0.606101    0.582698    0.448578    11.00000    0.03828    0.03925 =
         0.05487   -0.00159    0.00722    0.01186
AFIX 137
H22A  2    0.612801    0.610934    0.425111    11.00000   -1.50000
H22B  2    0.598781    0.575514    0.398587    11.00000   -1.50000
H22C  2    0.611440    0.548780    0.462291    11.00000   -1.50000
AFIX   0
C23   1    0.588227    0.559343    0.577913    11.00000    0.04237    0.04095 =
         0.04810    0.01475    0.00252    0.01164
AFIX 137
H23A  2    0.582013    0.547316    0.524157    11.00000   -1.50000
H23B  2    0.582267    0.575146    0.629876    11.00000   -1.50000
H23C  2    0.593599    0.527761    0.603467    11.00000   -1.50000
AFIX   0
C24   1    0.609855    0.615569    0.619978    11.00000    0.05382    0.05781 =
         0.05158   -0.00072   -0.02962    0.01839
AFIX 137
H24A  2    0.604841    0.626985    0.679551    11.00000   -1.50000
H24B  2    0.616179    0.645341    0.597751    11.00000   -1.50000
H24C  2    0.615652    0.582729    0.633455    11.00000   -1.50000
AFIX   0
C25   1    0.592124    0.769757    0.680515    11.00000    0.02272    0.04154 =
         0.02259   -0.00273    0.00185   -0.00268
C26   1    0.579395    0.733862    0.708711    11.00000    0.02435    0.04459 =
         0.03400   -0.00133    0.00790   -0.00177
AFIX 137
H26A  2    0.582822    0.696744    0.724127    11.00000   -1.50000
H26B  2    0.572557    0.732096    0.654278    11.00000   -1.50000
H26C  2    0.574584    0.749559    0.765941    11.00000   -1.50000
AFIX   0
C27   1    0.603001    0.772991    0.764673    11.00000    0.03200    0.08404 =
         0.02773   -0.01454   -0.00126   -0.00231
AFIX 137
H27A  2    0.606763    0.736158    0.778600    11.00000   -1.50000
H27B  2    0.598201    0.787570    0.822865    11.00000   -1.50000
H27C  2    0.610987    0.797309    0.746312    11.00000   -1.50000
AFIX   0
C28   1    0.587138    0.827039    0.650368    11.00000    0.04699    0.04147 =
         0.03561   -0.00204    0.01223    0.00535
AFIX 137
H28A  2    0.580088    0.823970    0.597367    11.00000   -1.50000
H28B  2    0.595460    0.848516    0.628081    11.00000   -1.50000
H28C  2    0.582662    0.845448    0.706282    11.00000   -1.50000
AFIX   0
C29   1    0.621734    0.746528    0.422135    11.00000    0.01766    0.04556 =
         0.02924   -0.00163    0.00164   -0.00432
C30   1    0.632180    0.734297    0.504965    11.00000    0.02094    0.07635 =
         0.03887   -0.00466   -0.00494   -0.00212
AFIX 137
H30A  2    0.634997    0.695479    0.502641    11.00000   -1.50000
H30B  2    0.627488    0.742110    0.567490    11.00000   -1.50000
H30C  2    0.640784    0.757425    0.498111    11.00000   -1.50000
AFIX   0
C31   1    0.617326    0.806388    0.419667    11.00000    0.02817    0.04963 =
         0.04129   -0.00154    0.00768   -0.00833
AFIX 137
H31A  2    0.613155    0.816713    0.482729    11.00000   -1.50000
H31B  2    0.610147    0.811998    0.368132    11.00000   -1.50000
H31C  2    0.625821    0.829240    0.406541    11.00000   -1.50000
AFIX   0
C32   1    0.628405    0.728968    0.324948    11.00000    0.02771    0.05348 =
         0.03898   -0.00377    0.00923   -0.00211
AFIX 137
H32A  2    0.630858    0.689799    0.327543    11.00000   -1.50000
H32B  2    0.637168    0.750489    0.312818    11.00000   -1.50000
H32C  2    0.621463    0.735369    0.272235    11.00000   -1.50000
AFIX   0
C41   1    0.559514    0.535039    0.255456    11.00000    0.03067    0.02512 =
         0.02894    0.00068   -0.00312    0.00023
C42   1    0.572825    0.503830    0.289047    11.00000    0.04630    0.03715 =
         0.05638   -0.00387   -0.01638    0.00763
AFIX 137
H42A  2    0.581292    0.517047    0.253178    11.00000   -1.50000
H42B  2    0.571498    0.464475    0.276605    11.00000   -1.50000
H42C  2    0.574271    0.509840    0.359023    11.00000   -1.50000
AFIX   0
C43   1    0.546683    0.520624    0.320027    11.00000    0.05790    0.03493 =
         0.05427   -0.00084    0.01503   -0.00796
AFIX 137
H43A  2    0.549283    0.526305    0.388551    11.00000   -1.50000
H43B  2    0.544028    0.482044    0.309845    11.00000   -1.50000
H43C  2    0.538481    0.544248    0.303230    11.00000   -1.50000
AFIX   0
C44   1    0.556215    0.521608    0.149171    11.00000    0.05513    0.02641 =
         0.03602   -0.00399   -0.00857   -0.00387
AFIX 137
H44A  2    0.547380    0.540693    0.129182    11.00000   -1.50000
H44B  2    0.554875    0.481846    0.141954    11.00000   -1.50000
H44C  2    0.564271    0.533654    0.108066    11.00000   -1.50000
AFIX   0
C45   1    0.531414    0.658646    0.105976    11.00000    0.02181    0.03479 =
         0.02685    0.00116   -0.00538   -0.00322
C46   1    0.516519    0.635771    0.129530    11.00000    0.02853    0.09571 =
         0.04675    0.01499   -0.01364   -0.02411
AFIX 137
H46A  2    0.514099    0.644131    0.197491    11.00000   -1.50000
H46B  2    0.516523    0.595841    0.119940    11.00000   -1.50000
H46C  2    0.509347    0.652615    0.086321    11.00000   -1.50000
AFIX   0
C47   1    0.535952    0.639194    0.005680    11.00000    0.05025    0.09460 =
         0.02345   -0.00143   -0.01258    0.02328
AFIX 137
H47A  2    0.545671    0.652856   -0.008814    11.00000   -1.50000
H47B  2    0.529158    0.653225   -0.043116    11.00000   -1.50000
H47C  2    0.535964    0.598910    0.004055    11.00000   -1.50000
AFIX   0
C48   1    0.531735    0.720097    0.113138    11.00000    0.06686    0.03527 =
         0.08882    0.00202   -0.04737    0.00604
AFIX 137
H48A  2    0.528183    0.731449    0.177363    11.00000   -1.50000
H48B  2    0.525570    0.735913    0.062294    11.00000   -1.50000
H48C  2    0.541664    0.733129    0.104442    11.00000   -1.50000
AFIX   0
C49   1    0.582221    0.662814    0.092368    11.00000    0.02754    0.03316 =
         0.03098    0.00096    0.00865   -0.00342
C50   1    0.588416    0.605991    0.075358    11.00000    0.05125    0.04418 =
         0.12091   -0.02592    0.04907   -0.00661
AFIX 137
H50A  2    0.583979    0.589790    0.017202    11.00000   -1.50000
H50B  2    0.586402    0.582690    0.132043    11.00000   -1.50000
H50C  2    0.598877    0.608723    0.065820    11.00000   -1.50000
AFIX   0
C51   1    0.583563    0.697768    0.003102    11.00000    0.04649    0.10710 =
         0.06076    0.04469    0.00910   -0.01382
AFIX 137
H51A  2    0.579946    0.734799    0.017121    11.00000   -1.50000
H51B  2    0.577897    0.681506   -0.049905    11.00000   -1.50000
H51C  2    0.593726    0.699900   -0.016400    11.00000   -1.50000
AFIX   0
C52   1    0.589942    0.688551    0.177197    11.00000    0.02350    0.08287 =
         0.05354   -0.01529    0.00293   -0.01000
AFIX 137
H52A  2    0.585214    0.723258    0.194468    11.00000   -1.50000
H52B  2    0.600013    0.695685    0.159334    11.00000   -1.50000
H52C  2    0.589635    0.663501    0.233126    11.00000   -1.50000
AFIX   0
C61   1    0.566006    0.873251    0.045331    11.00000    0.02810    0.03097 =
         0.02044   -0.00026   -0.00360   -0.00103
C62   1    0.554923    0.831061    0.079823    11.00000    0.02532    0.05388 =
         0.03756    0.00104   -0.00323   -0.01155
AFIX 137
H62A  2    0.558525    0.793915    0.066586    11.00000   -1.50000
H62B  2    0.545807    0.836758    0.044995    11.00000   -1.50000
H62C  2    0.553324    0.835425    0.150030    11.00000   -1.50000
AFIX   0
C63   1    0.569182    0.864979   -0.062554    11.00000    0.04312    0.04641 =
         0.02041   -0.00242   -0.00126   -0.00565
AFIX 137
H63A  2    0.576683    0.890896   -0.083230    11.00000   -1.50000
H63B  2    0.560375    0.871457   -0.100442    11.00000   -1.50000
H63C  2    0.572534    0.827259   -0.073458    11.00000   -1.50000
AFIX   0
C64   1    0.560766    0.930937    0.064971    11.00000    0.05938    0.03997 =
         0.03625   -0.00638   -0.01431    0.01715
AFIX 137
H64A  2    0.567983    0.957385    0.041944    11.00000   -1.50000
H64B  2    0.559274    0.935815    0.135180    11.00000   -1.50000
H64C  2    0.551636    0.937079    0.030544    11.00000   -1.50000
AFIX   0
C65   1    0.612347    0.860781    0.120771    11.00000    0.02046    0.04052 =
         0.03374    0.00367    0.00964   -0.00476
C66   1    0.611038    0.812769    0.050079    11.00000    0.03371    0.05171 =
         0.04246   -0.00552    0.01437   -0.00800
AFIX 137
H66A  2    0.601470    0.813310    0.019595    11.00000   -1.50000
H66B  2    0.612325    0.778136    0.085555    11.00000   -1.50000
H66C  2    0.618477    0.815957   -0.000414    11.00000   -1.50000
AFIX   0
C67   1    0.609703    0.915583    0.069736    11.00000    0.02704    0.04651 =
         0.03788    0.00862    0.00728   -0.00430
AFIX 137
H67A  2    0.600343    0.914553    0.036471    11.00000   -1.50000
H67B  2    0.617368    0.922146    0.021881    11.00000   -1.50000
H67C  2    0.609698    0.945263    0.118064    11.00000   -1.50000
AFIX   0
C68   1    0.627200    0.861892    0.168707    11.00000    0.02097    0.05040 =
         0.04378    0.00750    0.00553   -0.00401
AFIX 137
H68A  2    0.627534    0.891521    0.217082    11.00000   -1.50000
H68B  2    0.634600    0.868273    0.118907    11.00000   -1.50000
H68C  2    0.629011    0.826597    0.200934    11.00000   -1.50000
AFIX   0
C69   1    0.586525    0.951096    0.338421    11.00000    0.02567    0.04223 =
         0.02184   -0.00256   -0.00411   -0.00914
C70   1    0.577684    1.004231    0.345253    11.00000    0.04154    0.03324 =
         0.03510   -0.00663    0.00016   -0.00787
AFIX 137
H70A  2    0.579927    1.027857    0.289387    11.00000   -1.50000
H70B  2    0.580105    1.023528    0.405812    11.00000   -1.50000
H70C  2    0.567369    0.995279    0.344926    11.00000   -1.50000
AFIX   0
C71   1    0.602560    0.965355    0.331324    11.00000    0.02818    0.06214 =
         0.03624   -0.01311   -0.00333   -0.01286
AFIX 137
H71A  2    0.604304    0.986699    0.271873    11.00000   -1.50000
H71B  2    0.608250    0.931405    0.329233    11.00000   -1.50000
H71C  2    0.605409    0.987105    0.388315    11.00000   -1.50000
AFIX   0
C72   1    0.583664    0.914151    0.426242    11.00000    0.03968    0.04963 =
         0.02009    0.00119   -0.00392    0.00383
AFIX 137
H72A  2    0.589954    0.881804    0.422972    11.00000   -1.50000
H72B  2    0.573547    0.902360    0.425786    11.00000   -1.50000
H72C  2    0.585653    0.934560    0.486370    11.00000   -1.50000
AFIX   0
C73   1    0.536189    0.870906    0.359870    11.00000    0.01824    0.02210 =
         0.02361    0.00437    0.00223   -0.00043
C74   1    0.528085    0.866606    0.456761    11.00000    0.02187    0.02592 =
         0.02429    0.00442    0.00160   -0.00062
AFIX  23
H74A  2    0.534929    0.872362    0.511258    11.00000   -1.20000
H74B  2    0.523943    0.829265    0.463333    11.00000   -1.20000
AFIX   0
C75   1    0.515847    0.909635    0.463036    11.00000    0.02063    0.03138 =
         0.02749    0.00235    0.00663    0.00266
AFIX  13
H75   2    0.510626    0.905742    0.526477    11.00000   -1.20000
AFIX   0
C76   1    0.522477    0.967154    0.455505    11.00000    0.02574    0.02401 =
         0.02758   -0.00250    0.00016    0.00162
AFIX  23
H76A  2    0.514760    0.995241    0.459192    11.00000   -1.20000
H76B  2    0.529203    0.973234    0.510557    11.00000   -1.20000
AFIX   0
C77   1    0.530573    0.972791    0.359262    11.00000    0.02611    0.02124 =
         0.03164    0.00481    0.00171    0.00075
AFIX  13
H77   2    0.534914    1.010351    0.354749    11.00000   -1.20000
AFIX   0
C78   1    0.542599    0.929334    0.353674    11.00000    0.01825    0.02749 =
         0.02774    0.00555   -0.00253   -0.00119
AFIX  23
H78A  2    0.549488    0.934972    0.407949    11.00000   -1.20000
H78B  2    0.547939    0.933513    0.291587    11.00000   -1.20000
AFIX   0
C79   1    0.525393    0.863437    0.275112    11.00000    0.02112    0.02543 =
         0.02126    0.00249   -0.00118   -0.00019
AFIX  23
H79A  2    0.530516    0.867218    0.212119    11.00000   -1.20000
H79B  2    0.521134    0.826140    0.278016    11.00000   -1.20000
AFIX   0
C80   1    0.505344    0.900538    0.378324    11.00000    0.01578    0.02710 =
         0.03596    0.00337    0.00304    0.00147
AFIX  23
H80A  2    0.501079    0.863303    0.382880    11.00000   -1.20000
H80B  2    0.497415    0.927760    0.381833    11.00000   -1.20000
AFIX   0
C81   1    0.520038    0.964205    0.274483    11.00000    0.02132    0.02989 =
         0.03389    0.00836   -0.00004    0.00580
AFIX  23
H81A  2    0.525213    0.968105    0.211706    11.00000   -1.20000
H81B  2    0.512332    0.992376    0.276988    11.00000   -1.20000
AFIX   0
C82   1    0.513357    0.906645    0.281647    11.00000    0.02050    0.03231 =
         0.02575    0.00285   -0.00599    0.00182
AFIX  13
H82   2    0.506431    0.901202    0.226561    11.00000   -1.20000
AFIX  66
PART -1
C91   1    0.498130    0.504887    0.410446    10.50000    0.08255    0.07409 =
         0.09043   -0.00313    0.00614   -0.02354
C92   1    0.509404    0.473595    0.373096    10.50000    0.07508    0.06959 =
         0.08935   -0.00776    0.01778   -0.02336
AFIX  43
H92   2    0.515765    0.454854    0.416077    10.50000   -1.20000
AFIX  65
C93   1    0.511369    0.469724    0.272856    10.50000    0.08446    0.08005 =
         0.09419   -0.00106    0.00407   -0.01128
AFIX  43
H93   2    0.519074    0.448337    0.247329    10.50000   -1.20000
AFIX  65
C94   1    0.502062    0.497145    0.209966    10.50000    0.08430    0.08057 =
         0.09323   -0.00030    0.00391   -0.00834
AFIX  43
H94   2    0.503405    0.494500    0.141457    10.50000   -1.20000
AFIX  65
C95   1    0.490788    0.528437    0.247316    10.50000    0.08001    0.07721 =
         0.08850    0.00010    0.00646   -0.01109
AFIX  43
H95   2    0.484426    0.547178    0.204333    10.50000   -1.20000
AFIX  65
C96   1    0.488822    0.532309    0.347555    10.50000    0.08152    0.07546 =
         0.08854   -0.00014   -0.00206   -0.02123
AFIX  43
H96   2    0.481117    0.553695    0.373081    10.50000   -1.20000
AFIX   0
C97   1    0.496100    0.508862    0.513808    10.50000    0.08878    0.06616 =
         0.07496   -0.02296    0.04129   -0.05447
AFIX 137
H97A  2    0.491858    0.474614    0.538232    10.50000   -1.50000
H97B  2    0.489613    0.539618    0.528358    10.50000   -1.50000
H97C  2    0.505441    0.515073    0.545506    10.50000   -1.50000

AFIX   0
HKLF 4


REM  RK2-45c in Fdd2
REM R1 =  0.0252 for   12528 Fo > 4sig(Fo)  and  0.0255 for all   12702 data
REM    818 parameters refined using     93 restraints

END

WGHT      0.0457     20.6630

REM Highest difference peak  1.108,  deepest hole -1.151,  1-sigma level  0.080
Q1    1   0.5611  0.8008  0.3662  11.00000  0.05    1.11
Q2    1   0.5564  0.8057  0.3444  11.00000  0.05    1.00
Q3    1   0.5616  0.7437  0.3796  11.00000  0.05    0.99
Q4    1   0.5568  0.7414  0.3996  11.00000  0.05    0.99
Q5    1   0.4887  0.5283  0.4954  11.00000  0.05    0.93
Q6    1   0.5044  0.4875  0.3331  11.00000  0.05    0.92
Q7    1   0.5556  0.8051  0.3948  11.00000  0.05    0.91
Q8    1   0.5686  0.7408  0.3995  11.00000  0.05    0.87
Q9    1   0.5558  0.7413  0.3420  11.00000  0.05    0.83
Q10   1   0.5691  0.8055  0.3982  11.00000  0.05    0.83
Q11   1   0.5689  0.7409  0.3397  11.00000  0.05    0.82
Q12   1   0.5684  0.8061  0.3413  11.00000  0.05    0.80
Q13   1   0.5130  0.4651  0.4201  11.00000  0.05    0.64
Q14   1   0.5000  0.5000  0.5357  10.50000  0.05    0.58
Q15   1   0.5479  0.8172  0.2835  11.00000  0.05    0.52
Q16   1   0.5448  0.8112  0.2958  11.00000  0.05    0.50
Q17   1   0.5815  0.8071  0.4154  11.00000  0.05    0.48
Q18   1   0.5623  0.7751  0.4731  11.00000  0.05    0.48
Q19   1   0.5773  0.7299  0.2813  11.00000  0.05    0.47
Q20   1   0.5624  0.7733  0.2598  11.00000  0.05    0.47
;
_shelx_res_checksum              72095
####################################################################### 
# 
# This file contains crystal structure data downloaded from the 
# Cambridge Structural Database (CSD) hosted by the Cambridge 
# Crystallographic Data Centre (CCDC).
# 
# Full information about CCDC data access policies and citation 
# guidelines are available at http://www.ccdc.cam.ac.uk/access/V1 
# 
# Audit and citation data items may have been added by the CCDC. 
# Please retain this information to preserve the provenance of 
# this file and to allow appropriate attribution of the data. 
# 
#######################################################################

data_shelx
_database_code_depnum_ccdc_archive 'CCDC 1535289'
_audit_update_record             
;
2017-02-28 deposited with the CCDC.
2017-05-26 downloaded from the CCDC.
;

_audit_creation_method           SHELXL-2016/6
_shelx_SHELXL_version_number     2016/6
_chemical_name_systematic        ?
_chemical_name_common            ?
_chemical_melting_point          ?
_chemical_formula_moiety         'C48 H108 O16 Si4 U, C18 H36 K N2 O6'
_chemical_formula_sum            'C66 H144 K N2 O22 Si4 U'
_chemical_formula_weight         1707.31

loop_
_atom_type_symbol
_atom_type_description
_atom_type_scat_dispersion_real
_atom_type_scat_dispersion_imag
_atom_type_scat_source
C C 0.0181 0.0091 'International Tables Vol C Tables 4.2.6.8 and 6.1.1.4'
H H 0.0000 0.0000 'International Tables Vol C Tables 4.2.6.8 and 6.1.1.4'
K K 0.3868 1.0657 'International Tables Vol C Tables 4.2.6.8 and 6.1.1.4'
N N 0.0311 0.0180 'International Tables Vol C Tables 4.2.6.8 and 6.1.1.4'
O O 0.0492 0.0322 'International Tables Vol C Tables 4.2.6.8 and 6.1.1.4'
Si Si 0.2541 0.3302 'International Tables Vol C Tables 4.2.6.8 and 6.1.1.4'
U U -4.3638 13.4090 'International Tables Vol C Tables 4.2.6.8 and 6.1.1.4'

_space_group_crystal_system      orthorhombic
_space_group_IT_number           19
_space_group_name_H-M_alt        'P 21 21 21'
_space_group_name_Hall           'P 2ac 2ab'

_shelx_space_group_comment       
;
The symmetry employed for this shelxl refinement is uniquely defined
by the following loop, which should always be used as a source of
symmetry information in preference to the above space-group names.
They are only intended as comments.
;

loop_
_space_group_symop_operation_xyz
'x, y, z'
'-x+1/2, -y, z+1/2'
'-x, y+1/2, -z+1/2'
'x+1/2, -y+1/2, -z'

_cell_length_a                   25.92909(16)
_cell_length_b                   26.18261(18)
_cell_length_c                   26.16679(16)
_cell_angle_alpha                90
_cell_angle_beta                 90
_cell_angle_gamma                90
_cell_volume                     17764.41(19)
_cell_formula_units_Z            8
_cell_measurement_temperature    100.01(10)
_cell_measurement_reflns_used    75093
_cell_measurement_theta_min      3.7350
_cell_measurement_theta_max      75.2310

_exptl_crystal_description       plate
_exptl_crystal_colour            brown
_exptl_crystal_density_meas      ?
_exptl_crystal_density_method    ?
_exptl_crystal_density_diffrn    1.277
_exptl_crystal_F_000             7176
_exptl_transmission_factor_min   ?
_exptl_transmission_factor_max   ?
_exptl_crystal_size_max          0.398
_exptl_crystal_size_mid          0.261
_exptl_crystal_size_min          0.144
_exptl_crystal_size_rad          0.1212
_exptl_absorpt_coefficient_mu    6.590
_exptl_absorpt_correction_type   sphere
_exptl_absorpt_correction_T_min  0.31635
_exptl_absorpt_correction_T_max  0.38803
_exptl_absorpt_process_details   
;
CrysAlisPro 1.171.38.46 (Rigaku Oxford Diffraction, 2015)
Spherical absorption correction using equivalent radius
and absorption coefficient.
Empirical absorption correction using spherical harmonics,
implemented in SCALE3 ABSPACK scaling algorithm.
;

_diffrn_ambient_temperature      100.01(10)
_diffrn_ambient_environment      N~2~
_diffrn_source                   'micro-focus sealed X-ray tube'
_diffrn_source_type              'SuperNova (Cu) X-ray Source'
_diffrn_radiation_probe          x-ray
_diffrn_radiation_type           'Cu K\a'
_diffrn_radiation_wavelength     1.54184
_diffrn_radiation_monochromator  mirror
_diffrn_measurement_device       'four-circle diffractometer'
_diffrn_measurement_device_type  'SuperNova, Dual, Cu at zero, Atlas'
_diffrn_detector                 'CCD plate'
_diffrn_detector_type            Atlas
_diffrn_detector_area_resol_mean 5.1333
_diffrn_measurement_details      
;
List of Runs (angles in degrees, time in seconds):

  # Type    Start    End  Width  t~exp~   \w     \q     \k     \f   Frames
#--------------------------------------------------------------------------
  1  \w    -22.00  25.00   1.00    1.50    --  -42.20  77.00 -30.00   47
  2  \w    -67.00  27.00   1.00    1.50    --  -42.20  37.00-120.00   94
  3  \w      2.00  49.00   1.00    1.50    --   42.20 -99.00 -60.00   47
  4  \w     60.00  86.00   1.00    1.50    --   42.20-125.00-150.00   26
  5  \w     40.00 119.00   1.00    6.00    --  109.26 -45.00-180.00   79
  6  \w     64.00 114.00   1.00    6.00    --  109.26-111.00 -30.00   50
  7  \w     89.00 115.00   1.00    6.00    --  109.26-111.00  90.00   26
  8  \w     92.00 118.00   1.00    6.00    --  109.26 -30.00 150.00   26
  9  \w     96.00 177.00   1.00    6.00    --  109.26  45.00  90.00   81
 10  \w    133.00 174.00   1.00    6.00    --  109.26 111.00  90.00   41
 11  \w    132.00 158.00   1.00    6.00    --  109.26 111.00 150.00   26
 12  \w     50.00  77.00   1.00    6.00    --  109.26 -30.00 150.00   27
 13  \w     38.00 138.00   1.00    6.00    --  109.26 -30.00  60.00  100
 14  \w     51.00 108.00   1.00    6.00    --  109.26 -94.00 150.00   57
 15  \w     36.00  62.00   1.00    6.00    --  109.26-111.00  90.00   26
 16  \w     34.00 128.00   1.00    6.00    --  109.26 -77.00   0.00   94
 17  \w     37.00 106.00   1.00    6.00    --  109.26 -94.00-150.00   69
 18  \w     31.00 149.00   1.00    6.00    --  109.26 -15.00 -90.00  118
 19  \w     23.00  97.00   1.00    1.50    --   42.20-125.00  60.00   74
 20  \w   -115.00 -18.00   1.00    1.50    --  -42.20 -37.00  60.00   97
;
_diffrn_measurement_method       '\w scans'
_diffrn_reflns_number            134443
_diffrn_reflns_av_unetI/netI     0.0281
_diffrn_reflns_av_R_equivalents  0.0346
_diffrn_reflns_limit_h_min       -32
_diffrn_reflns_limit_h_max       25
_diffrn_reflns_limit_k_min       -31
_diffrn_reflns_limit_k_max       32
_diffrn_reflns_limit_l_min       -32
_diffrn_reflns_limit_l_max       25
_diffrn_reflns_theta_min         3.376
_diffrn_reflns_theta_max         75.505
_diffrn_reflns_theta_full        67.684
_diffrn_measured_fraction_theta_max 0.992
_diffrn_measured_fraction_theta_full 1.000
_diffrn_reflns_Laue_measured_fraction_max 0.992
_diffrn_reflns_Laue_measured_fraction_full 1.000
_diffrn_reflns_point_group_measured_fraction_max 0.993
_diffrn_reflns_point_group_measured_fraction_full 1.000
_reflns_number_total             36333
_reflns_number_gt                35302
_reflns_threshold_expression     'I > 2\s(I)'
_reflns_Friedel_coverage         0.875
_reflns_Friedel_fraction_max     0.993
_reflns_Friedel_fraction_full    1.000

_reflns_special_details          
;
 Reflections were merged by SHELXL according to the crystal
 class for the calculation of statistics and refinement.
 
 _reflns_Friedel_fraction is defined as the number of unique
 Friedel pairs measured divided by the number that would be
 possible theoretically, ignoring centric projections and
 systematic absences.
;

_computing_data_collection       'CrysAlisPro 1.171.38.46 (Rigaku OD, 2015)'
_computing_cell_refinement       'CrysAlisPro 1.171.38.46 (Rigaku OD, 2015)'
_computing_data_reduction        'CrysAlisPro 1.171.38.46 (Rigaku OD, 2015)'
_computing_structure_solution    'SHELXT (Sheldrick, 2015)'
_computing_structure_refinement  'SHELXL-2016/6 (Sheldrick, 2016)'
_computing_molecular_graphics    'Olex2 (Dolomanov et al., 2009)'
_computing_publication_material  'CIFTAB (Sheldrick, 2016)'
_refine_special_details          
;
 Refined as a 2-component inversion twin.
;
_refine_ls_structure_factor_coef Fsqd
_refine_ls_matrix_type           full
_refine_ls_weighting_scheme      calc
_refine_ls_weighting_details     
'w=1/[\s^2^(Fo^2^)+(0.0157P)^2^+30.2146P] where P=(Fo^2^+2Fc^2^)/3'
_atom_sites_solution_primary     direct
_atom_sites_solution_secondary   difmap
_atom_sites_solution_hydrogens   geom
_refine_ls_hydrogen_treatment    constr
_refine_ls_extinction_method     none
_refine_ls_extinction_coef       .
_refine_ls_abs_structure_details 
;
 Refined as an inversion twin.
;
_refine_ls_abs_structure_Flack   0.108(3)
_chemical_absolute_configuration rmad
_refine_ls_number_reflns         36333
_refine_ls_number_parameters     1802
_refine_ls_number_restraints     0
_refine_ls_R_factor_all          0.0312
_refine_ls_R_factor_gt           0.0301
_refine_ls_wR_factor_ref         0.0683
_refine_ls_wR_factor_gt          0.0677
_refine_ls_goodness_of_fit_ref   1.096
_refine_ls_restrained_S_all      1.096
_refine_ls_shift/su_max          0.004
_refine_ls_shift/su_mean         0.000

loop_
_atom_site_label
_atom_site_type_symbol
_atom_site_fract_x
_atom_site_fract_y
_atom_site_fract_z
_atom_site_U_iso_or_equiv
_atom_site_adp_type
_atom_site_occupancy
_atom_site_site_symmetry_order
_atom_site_calc_flag
_atom_site_refinement_flags_posn
_atom_site_refinement_flags_adp
_atom_site_refinement_flags_occupancy
_atom_site_disorder_assembly
_atom_site_disorder_group
U1 U 0.00698(2) -0.01322(2) 0.99736(2) 0.01946(4) Uani 1 1 d . . . . .
Si1 Si 0.09501(5) -0.09809(5) 0.92235(5) 0.0205(3) Uani 1 1 d . . . . .
Si2 Si 0.07111(5) 0.08357(6) 1.08240(6) 0.0217(3) Uani 1 1 d . . . . .
Si3 Si -0.08202(6) -0.09408(6) 1.07774(7) 0.0287(3) Uani 1 1 d . . . . .
Si4 Si -0.07765(5) 0.07157(5) 0.91446(5) 0.0192(3) Uani 1 1 d . . . . .
O1 O 0.06806(15) -0.05439(16) 0.95426(16) 0.0292(8) Uani 1 1 d . . . . .
O2 O 0.04970(15) -0.13486(15) 0.89907(16) 0.0270(8) Uani 1 1 d . . . . .
O3 O 0.13134(15) -0.07611(15) 0.87622(15) 0.0252(8) Uani 1 1 d . . . . .
O4 O 0.13289(15) -0.13602(16) 0.95476(16) 0.0244(8) Uani 1 1 d . . . . .
O21 O 0.04928(16) 0.03861(16) 1.04816(15) 0.0305(9) Uani 1 1 d . . . . .
O22 O 0.11292(15) 0.12055(16) 1.05381(16) 0.0277(8) Uani 1 1 d . . . . .
O23 O 0.10107(15) 0.06238(15) 1.13349(15) 0.0243(8) Uani 1 1 d . . . . .
O24 O 0.02266(15) 0.12009(16) 1.09739(16) 0.0265(8) Uani 1 1 d . . . . .
O41 O -0.04183(17) -0.06540(18) 1.0429(2) 0.0408(11) Uani 1 1 d . . . . .
O42 O -0.06579(16) -0.15341(17) 1.08823(18) 0.0340(9) Uani 1 1 d . . . . .
O43 O -0.08644(18) -0.0618(2) 1.1303(2) 0.0448(12) Uani 1 1 d . . . . .
O44 O -0.14008(17) -0.09657(17) 1.05431(18) 0.0353(10) Uani 1 1 d . . . . .
O61 O -0.04042(15) 0.03404(15) 0.94486(15) 0.0267(8) Uani 1 1 d . . . . .
O62 O -0.11806(16) 0.10345(16) 0.94985(16) 0.0291(9) Uani 1 1 d . . . . .
O63 O -0.11510(15) 0.04215(15) 0.87347(15) 0.0261(8) Uani 1 1 d . . . . .
O64 O -0.04754(14) 0.11464(15) 0.88081(16) 0.0255(8) Uani 1 1 d . . . . .
C1 C 0.0514(2) -0.1832(2) 0.8734(2) 0.0296(12) Uani 1 1 d . . . . .
C2 C 0.0904(3) -0.1824(3) 0.8295(3) 0.0428(16) Uani 1 1 d . . . . .
H2A H 0.081981 -0.154490 0.805982 0.064 Uiso 1 1 calc R U . . .
H2B H 0.089048 -0.214995 0.811092 0.064 Uiso 1 1 calc R U . . .
H2C H 0.125140 -0.177272 0.843288 0.064 Uiso 1 1 calc R U . . .
C3 C 0.0639(3) -0.2257(2) 0.9107(3) 0.0397(15) Uani 1 1 d . . . . .
H3A H 0.098779 -0.220688 0.924205 0.060 Uiso 1 1 calc R U . . .
H3B H 0.061997 -0.258652 0.893077 0.060 Uiso 1 1 calc R U . . .
H3C H 0.039028 -0.225124 0.938869 0.060 Uiso 1 1 calc R U . . .
C4 C -0.0029(3) -0.1908(3) 0.8522(3) 0.0431(15) Uani 1 1 d . . . . .
H4A H -0.027394 -0.193550 0.880600 0.065 Uiso 1 1 calc R U . . .
H4B H -0.003946 -0.222129 0.831786 0.065 Uiso 1 1 calc R U . . .
H4C H -0.012173 -0.161562 0.830716 0.065 Uiso 1 1 calc R U . . .
C5 C 0.1238(2) -0.0319(2) 0.8440(2) 0.0291(12) Uani 1 1 d . . . . .
C6 C 0.0673(2) -0.0275(3) 0.8283(3) 0.0391(15) Uani 1 1 d . . . . .
H6A H 0.045967 -0.022835 0.858890 0.059 Uiso 1 1 calc R U . . .
H6B H 0.056724 -0.058718 0.810541 0.059 Uiso 1 1 calc R U . . .
H6C H 0.062945 0.001888 0.805548 0.059 Uiso 1 1 calc R U . . .
C7 C 0.1570(3) -0.0418(3) 0.7972(3) 0.0412(15) Uani 1 1 d . . . . .
H7A H 0.154319 -0.012732 0.773707 0.062 Uiso 1 1 calc R U . . .
H7B H 0.144958 -0.072827 0.779922 0.062 Uiso 1 1 calc R U . . .
H7C H 0.192959 -0.046213 0.807649 0.062 Uiso 1 1 calc R U . . .
C8 C 0.1415(2) 0.0151(3) 0.8736(3) 0.0382(14) Uani 1 1 d . . . . .
H8A H 0.178190 0.011864 0.881781 0.057 Uiso 1 1 calc R U . . .
H8B H 0.121531 0.017931 0.905263 0.057 Uiso 1 1 calc R U . . .
H8C H 0.135991 0.045693 0.852694 0.057 Uiso 1 1 calc R U . . .
C9 C 0.17554(19) -0.1254(2) 0.9880(2) 0.0240(10) Uani 1 1 d . . . . .
C10 C 0.2186(2) -0.0994(3) 0.9585(3) 0.0376(14) Uani 1 1 d . . . . .
H10A H 0.227871 -0.120272 0.928836 0.056 Uiso 1 1 calc R U . . .
H10B H 0.248761 -0.095486 0.980767 0.056 Uiso 1 1 calc R U . . .
H10C H 0.206974 -0.065710 0.947030 0.056 Uiso 1 1 calc R U . . .
C11 C 0.1932(2) -0.1779(2) 1.0069(2) 0.0318(12) Uani 1 1 d . . . . .
H11A H 0.164437 -0.195230 1.023894 0.048 Uiso 1 1 calc R U . . .
H11B H 0.221732 -0.173692 1.031139 0.048 Uiso 1 1 calc R U . . .
H11C H 0.204859 -0.198473 0.977791 0.048 Uiso 1 1 calc R U . . .
C12 C 0.1573(3) -0.0932(3) 1.0329(3) 0.0363(14) Uani 1 1 d . . . . .
H12A H 0.146038 -0.059667 1.020563 0.054 Uiso 1 1 calc R U . . .
H12B H 0.185676 -0.088821 1.057259 0.054 Uiso 1 1 calc R U . . .
H12C H 0.128404 -0.110380 1.049891 0.054 Uiso 1 1 calc R U . . .
C21 C 0.1655(2) 0.1111(3) 1.0397(2) 0.0310(13) Uani 1 1 d . . . . .
C22 C 0.1754(3) 0.1417(3) 0.9919(3) 0.0492(18) Uani 1 1 d . . . . .
H22A H 0.151684 0.130562 0.964949 0.074 Uiso 1 1 calc R U . . .
H22B H 0.211022 0.136357 0.980742 0.074 Uiso 1 1 calc R U . . .
H22C H 0.169815 0.178025 0.999039 0.074 Uiso 1 1 calc R U . . .
C23 C 0.1742(3) 0.0539(3) 1.0283(3) 0.052(2) Uani 1 1 d . . . . .
H23A H 0.164901 0.033672 1.058365 0.078 Uiso 1 1 calc R U . . .
H23B H 0.210639 0.048220 1.019967 0.078 Uiso 1 1 calc R U . . .
H23C H 0.152758 0.043637 0.999236 0.078 Uiso 1 1 calc R U . . .
C24 C 0.1990(3) 0.1274(5) 1.0828(3) 0.066(3) Uani 1 1 d . . . . .
H24A H 0.196081 0.164410 1.087502 0.099 Uiso 1 1 calc R U . . .
H24B H 0.234910 0.118533 1.075143 0.099 Uiso 1 1 calc R U . . .
H24C H 0.188154 0.109949 1.114131 0.099 Uiso 1 1 calc R U . . .
C25 C 0.0878(2) 0.0204(2) 1.1662(2) 0.0273(11) Uani 1 1 d . . . . .
C26 C 0.1050(3) -0.0289(2) 1.1411(3) 0.0379(15) Uani 1 1 d . . . . .
H26A H 0.086538 -0.033527 1.108774 0.057 Uiso 1 1 calc R U . . .
H26B H 0.097492 -0.057697 1.163890 0.057 Uiso 1 1 calc R U . . .
H26C H 0.142197 -0.027478 1.134501 0.057 Uiso 1 1 calc R U . . .
C27 C 0.1183(3) 0.0293(3) 1.2157(2) 0.0379(15) Uani 1 1 d . . . . .
H27A H 0.154999 0.032993 1.207652 0.057 Uiso 1 1 calc R U . . .
H27B H 0.113418 0.000156 1.238687 0.057 Uiso 1 1 calc R U . . .
H27C H 0.105874 0.060495 1.232421 0.057 Uiso 1 1 calc R U . . .
C28 C 0.0302(2) 0.0190(2) 1.1773(2) 0.0333(13) Uani 1 1 d . . . . .
H28A H 0.019118 0.052317 1.190465 0.050 Uiso 1 1 calc R U . . .
H28B H 0.023041 -0.007418 1.202826 0.050 Uiso 1 1 calc R U . . .
H28C H 0.011338 0.011308 1.145775 0.050 Uiso 1 1 calc R U . . .
C29 C 0.0215(2) 0.1692(2) 1.1216(2) 0.0287(12) Uani 1 1 d . . . . .
C30 C 0.0306(4) 0.2101(3) 1.0817(3) 0.050(2) Uani 1 1 d . . . . .
H30A H 0.063186 0.203272 1.063936 0.076 Uiso 1 1 calc R U . . .
H30B H 0.032418 0.243560 1.098371 0.076 Uiso 1 1 calc R U . . .
H30C H 0.002233 0.209915 1.056990 0.076 Uiso 1 1 calc R U . . .
C31 C 0.0623(3) 0.1734(3) 1.1631(3) 0.0426(16) Uani 1 1 d . . . . .
H31A H 0.057567 0.145719 1.187898 0.064 Uiso 1 1 calc R U . . .
H31B H 0.059009 0.206366 1.180426 0.064 Uiso 1 1 calc R U . . .
H31C H 0.096639 0.170658 1.147664 0.064 Uiso 1 1 calc R U . . .
C32 C -0.0312(3) 0.1738(3) 1.1458(3) 0.0511(19) Uani 1 1 d . . . . .
H32A H -0.057599 0.174756 1.119023 0.077 Uiso 1 1 calc R U . . .
H32B H -0.032859 0.205223 1.166034 0.077 Uiso 1 1 calc R U . . .
H32C H -0.037294 0.144294 1.168078 0.077 Uiso 1 1 calc R U . . .
C41 C -0.0159(2) -0.1762(2) 1.0970(3) 0.0369(14) Uani 1 1 d . . . . .
C42 C 0.0150(4) -0.1759(5) 1.0489(4) 0.095(5) Uani 1 1 d . . . . .
H42A H -0.007251 -0.184964 1.020061 0.143 Uiso 1 1 calc R U . . .
H42B H 0.043113 -0.200750 1.051688 0.143 Uiso 1 1 calc R U . . .
H42C H 0.029433 -0.141720 1.043444 0.143 Uiso 1 1 calc R U . . .
C43 C 0.0106(4) -0.1491(5) 1.1391(5) 0.105(5) Uani 1 1 d . . . . .
H43A H 0.021912 -0.115392 1.127206 0.158 Uiso 1 1 calc R U . . .
H43B H 0.040661 -0.168920 1.150153 0.158 Uiso 1 1 calc R U . . .
H43C H -0.013195 -0.144917 1.167918 0.158 Uiso 1 1 calc R U . . .
C44 C -0.0264(3) -0.2310(3) 1.1106(5) 0.076(3) Uani 1 1 d . . . . .
H44A H -0.042992 -0.232601 1.144248 0.114 Uiso 1 1 calc R U . . .
H44B H 0.006096 -0.250007 1.111522 0.114 Uiso 1 1 calc R U . . .
H44C H -0.049341 -0.246083 1.084928 0.114 Uiso 1 1 calc R U . . .
C45 C -0.1246(3) -0.0569(3) 1.1684(3) 0.0393(15) Uani 1 1 d . . . . .
C46 C -0.0984(4) -0.0385(5) 1.2163(3) 0.075(3) Uani 1 1 d . . . . .
H46A H -0.074501 -0.064813 1.228608 0.113 Uiso 1 1 calc R U . . .
H46B H -0.124388 -0.031673 1.242645 0.113 Uiso 1 1 calc R U . . .
H46C H -0.079213 -0.007108 1.208995 0.113 Uiso 1 1 calc R U . . .
C47 C -0.1489(5) -0.1100(4) 1.1785(4) 0.079(3) Uani 1 1 d . . . . .
H47A H -0.157741 -0.126163 1.145817 0.118 Uiso 1 1 calc R U . . .
H47B H -0.180214 -0.105946 1.199064 0.118 Uiso 1 1 calc R U . . .
H47C H -0.124204 -0.131528 1.196878 0.118 Uiso 1 1 calc R U . . .
C48 C -0.1659(4) -0.0202(5) 1.1509(4) 0.086(4) Uani 1 1 d . . . . .
H48A H -0.151120 0.014014 1.147153 0.129 Uiso 1 1 calc R U . . .
H48B H -0.193777 -0.019306 1.176172 0.129 Uiso 1 1 calc R U . . .
H48C H -0.179745 -0.031559 1.117890 0.129 Uiso 1 1 calc R U . . .
C49 C -0.1632(2) -0.1288(2) 1.0163(3) 0.0358(14) Uani 1 1 d . . . . .
C50 C -0.1798(3) -0.1783(3) 1.0419(3) 0.054(2) Uani 1 1 d . . . . .
H50A H -0.149291 -0.196097 1.055126 0.081 Uiso 1 1 calc R U . . .
H50B H -0.197291 -0.200136 1.016892 0.081 Uiso 1 1 calc R U . . .
H50C H -0.203331 -0.170665 1.070137 0.081 Uiso 1 1 calc R U . . .
C51 C -0.2097(3) -0.1000(3) 0.9959(4) 0.060(2) Uani 1 1 d . . . . .
H51A H -0.232370 -0.090580 1.024396 0.091 Uiso 1 1 calc R U . . .
H51B H -0.228679 -0.121770 0.971926 0.091 Uiso 1 1 calc R U . . .
H51C H -0.198154 -0.069028 0.978289 0.091 Uiso 1 1 calc R U . . .
C52 C -0.1254(3) -0.1408(4) 0.9732(3) 0.054(2) Uani 1 1 d . . . . .
H52A H -0.113874 -0.108875 0.957414 0.081 Uiso 1 1 calc R U . . .
H52B H -0.142544 -0.162089 0.947507 0.081 Uiso 1 1 calc R U . . .
H52C H -0.095626 -0.159146 0.987133 0.081 Uiso 1 1 calc R U . . .
C61 C -0.1448(2) 0.0897(2) 0.9954(2) 0.0305(12) Uani 1 1 d . . . . .
C62 C -0.1097(3) 0.0938(4) 1.0402(3) 0.057(2) Uani 1 1 d . . . . .
H62A H -0.080010 0.071108 1.035225 0.086 Uiso 1 1 calc R U . . .
H62B H -0.128244 0.083748 1.071225 0.086 Uiso 1 1 calc R U . . .
H62C H -0.097652 0.129081 1.043586 0.086 Uiso 1 1 calc R U . . .
C63 C -0.1655(3) 0.0349(3) 0.9906(3) 0.0485(17) Uani 1 1 d . . . . .
H63A H -0.188209 0.032465 0.960810 0.073 Uiso 1 1 calc R U . . .
H63B H -0.184859 0.025983 1.021533 0.073 Uiso 1 1 calc R U . . .
H63C H -0.136513 0.011154 0.986531 0.073 Uiso 1 1 calc R U . . .
C64 C -0.1903(3) 0.1265(3) 0.9995(3) 0.0448(17) Uani 1 1 d . . . . .
H64A H -0.177613 0.161706 0.999467 0.067 Uiso 1 1 calc R U . . .
H64B H -0.209060 0.119887 1.031381 0.067 Uiso 1 1 calc R U . . .
H64C H -0.213514 0.121357 0.970400 0.067 Uiso 1 1 calc R U . . .
C65 C -0.1047(2) 0.0031(2) 0.8366(2) 0.0262(11) Uani 1 1 d . . . . .
C66 C -0.1548(2) -0.0049(3) 0.8077(2) 0.0373(14) Uani 1 1 d . . . . .
H66A H -0.150155 -0.031851 0.782123 0.056 Uiso 1 1 calc R U . . .
H66B H -0.164735 0.026922 0.790678 0.056 Uiso 1 1 calc R U . . .
H66C H -0.182002 -0.015030 0.831734 0.056 Uiso 1 1 calc R U . . .
C67 C -0.0623(2) 0.0212(2) 0.8000(2) 0.0336(13) Uani 1 1 d . . . . .
H67A H -0.056621 -0.004803 0.773681 0.050 Uiso 1 1 calc R U . . .
H67B H -0.030324 0.026645 0.819191 0.050 Uiso 1 1 calc R U . . .
H67C H -0.072953 0.053252 0.783875 0.050 Uiso 1 1 calc R U . . .
C68 C -0.0874(3) -0.0457(2) 0.8625(3) 0.0402(15) Uani 1 1 d . . . . .
H68A H -0.112226 -0.055082 0.889137 0.060 Uiso 1 1 calc R U . . .
H68B H -0.053359 -0.040474 0.877995 0.060 Uiso 1 1 calc R U . . .
H68C H -0.085290 -0.073235 0.837195 0.060 Uiso 1 1 calc R U . . .
C69 C -0.0029(2) 0.1449(2) 0.8947(2) 0.0288(11) Uani 1 1 d . . . . .
C70 C 0.0453(3) 0.1119(3) 0.8906(4) 0.051(2) Uani 1 1 d . . . . .
H70A H 0.050514 0.101835 0.854936 0.076 Uiso 1 1 calc R U . . .
H70B H 0.041023 0.081220 0.911738 0.076 Uiso 1 1 calc R U . . .
H70C H 0.075240 0.131265 0.902611 0.076 Uiso 1 1 calc R U . . .
C71 C -0.0093(4) 0.1656(3) 0.9485(3) 0.059(2) Uani 1 1 d . . . . .
H71A H 0.019862 0.187928 0.956715 0.088 Uiso 1 1 calc R U . . .
H71B H -0.010336 0.137093 0.972766 0.088 Uiso 1 1 calc R U . . .
H71C H -0.041485 0.185018 0.950673 0.088 Uiso 1 1 calc R U . . .
C72 C -0.0007(3) 0.1885(2) 0.8568(3) 0.0398(14) Uani 1 1 d . . . . .
H72A H 0.029780 0.209569 0.863677 0.060 Uiso 1 1 calc R U . . .
H72B H -0.031828 0.209442 0.860001 0.060 Uiso 1 1 calc R U . . .
H72C H 0.001470 0.174713 0.821999 0.060 Uiso 1 1 calc R U . . .
U2 U 0.00496(2) -0.01440(2) 0.50664(2) 0.01682(4) Uani 1 1 d . . . . .
Si5 Si 0.09383(5) -0.08685(5) 0.41882(5) 0.0208(3) Uani 1 1 d . . . . .
Si6 Si 0.07483(5) 0.08043(5) 0.59042(5) 0.0205(3) Uani 1 1 d . . . . .
Si7 Si -0.08615(5) -0.09433(5) 0.58298(5) 0.0203(3) Uani 1 1 d . . . . .
Si8 Si -0.08193(5) 0.06527(5) 0.42037(5) 0.0194(3) Uani 1 1 d . . . . .
O81 O 0.06454(15) -0.05604(16) 0.46216(15) 0.0275(8) Uani 1 1 d . . . . .
O82 O 0.13014(15) -0.13269(16) 0.44179(15) 0.0264(8) Uani 1 1 d . . . . .
O83 O 0.13272(14) -0.05269(14) 0.38328(15) 0.0230(8) Uani 1 1 d . . . . .
O84 O 0.05134(14) -0.10996(16) 0.37938(15) 0.0260(8) Uani 1 1 d . . . . .
O101 O 0.04551(15) 0.03494(15) 0.56303(15) 0.0260(8) Uani 1 1 d . . . . .
O102 O 0.09572(15) 0.11881(15) 0.54593(14) 0.0255(8) Uani 1 1 d . . . . .
O103 O 0.12264(15) 0.06086(15) 0.62642(15) 0.0244(8) Uani 1 1 d . . . . .
O104 O 0.03995(15) 0.11574(15) 0.62839(15) 0.0231(8) Uani 1 1 d . . . . .
O121 O -0.03975(15) -0.07130(16) 0.55102(15) 0.0267(8) Uani 1 1 d . . . . .
O122 O -0.06704(15) -0.13197(15) 0.62920(15) 0.0249(8) Uani 1 1 d . . . . .
O123 O -0.12060(15) -0.04725(16) 0.60548(15) 0.0267(8) Uani 1 1 d . . . . .
O124 O -0.12609(14) -0.12972(15) 0.54994(15) 0.0233(8) Uani 1 1 d . . . . .
O141 O -0.04716(14) 0.02930(15) 0.45484(14) 0.0243(8) Uani 1 1 d . . . . .
O142 O -0.09144(15) 0.12207(15) 0.44428(14) 0.0236(7) Uani 1 1 d . . . . .
O143 O -0.14007(14) 0.04369(15) 0.40999(15) 0.0261(8) Uani 1 1 d . . . . .
O144 O -0.05835(14) 0.07639(15) 0.36324(14) 0.0250(8) Uani 1 1 d . . . . .
C81 C 0.1220(2) -0.1662(2) 0.4845(2) 0.0309(12) Uani 1 1 d . . . . .
C82 C 0.1565(3) -0.2120(3) 0.4757(3) 0.054(2) Uani 1 1 d . . . . .
H82A H 0.145117 -0.230271 0.445021 0.081 Uiso 1 1 calc R U . . .
H82B H 0.154577 -0.234818 0.505286 0.081 Uiso 1 1 calc R U . . .
H82C H 0.192156 -0.200457 0.471056 0.081 Uiso 1 1 calc R U . . .
C83 C 0.1379(3) -0.1379(3) 0.5327(3) 0.0419(17) Uani 1 1 d . . . . .
H83A H 0.174656 -0.129568 0.530939 0.063 Uiso 1 1 calc R U . . .
H83B H 0.131420 -0.159636 0.562557 0.063 Uiso 1 1 calc R U . . .
H83C H 0.117757 -0.106383 0.535765 0.063 Uiso 1 1 calc R U . . .
C84 C 0.0653(3) -0.1826(3) 0.4873(3) 0.0443(16) Uani 1 1 d . . . . .
H84A H 0.043460 -0.152340 0.491369 0.066 Uiso 1 1 calc R U . . .
H84B H 0.060430 -0.205446 0.516546 0.066 Uiso 1 1 calc R U . . .
H84C H 0.055878 -0.200484 0.455756 0.066 Uiso 1 1 calc R U . . .
C85 C 0.17200(19) -0.0168(2) 0.3973(2) 0.0229(10) Uani 1 1 d . . . . .
C86 C 0.2004(2) -0.0040(2) 0.3480(2) 0.0335(13) Uani 1 1 d . . . . .
H86A H 0.175456 0.006848 0.322002 0.050 Uiso 1 1 calc R U . . .
H86B H 0.218830 -0.034376 0.335848 0.050 Uiso 1 1 calc R U . . .
H86C H 0.225067 0.023566 0.354312 0.050 Uiso 1 1 calc R U . . .
C87 C 0.2087(2) -0.0397(2) 0.4362(3) 0.0334(13) Uani 1 1 d . . . . .
H87A H 0.189744 -0.047545 0.467709 0.050 Uiso 1 1 calc R U . . .
H87B H 0.236255 -0.015274 0.443759 0.050 Uiso 1 1 calc R U . . .
H87C H 0.223650 -0.071171 0.422402 0.050 Uiso 1 1 calc R U . . .
C88 C 0.1466(2) 0.0316(2) 0.4185(3) 0.0320(13) Uani 1 1 d . . . . .
H88A H 0.128474 0.023372 0.450297 0.048 Uiso 1 1 calc R U . . .
H88B H 0.121979 0.044902 0.393421 0.048 Uiso 1 1 calc R U . . .
H88C H 0.173147 0.057334 0.425277 0.048 Uiso 1 1 calc R U . . .
C89 C 0.0559(2) -0.1338(2) 0.3306(2) 0.0287(12) Uani 1 1 d . . . . .
C90 C 0.0043(3) -0.1597(3) 0.3207(3) 0.0466(17) Uani 1 1 d . . . . .
H90A H -0.002707 -0.184404 0.347960 0.070 Uiso 1 1 calc R U . . .
H90B H 0.005521 -0.177422 0.287751 0.070 Uiso 1 1 calc R U . . .
H90C H -0.023089 -0.133916 0.320024 0.070 Uiso 1 1 calc R U . . .
C91 C 0.0661(3) -0.0943(2) 0.2895(2) 0.0331(13) Uani 1 1 d . . . . .
H91A H 0.039872 -0.067444 0.291268 0.050 Uiso 1 1 calc R U . . .
H91B H 0.064826 -0.110701 0.255834 0.050 Uiso 1 1 calc R U . . .
H91C H 0.100334 -0.079228 0.294701 0.050 Uiso 1 1 calc R U . . .
C92 C 0.0994(3) -0.1740(3) 0.3305(3) 0.0402(15) Uani 1 1 d . . . . .
H92A H 0.132783 -0.156979 0.334726 0.060 Uiso 1 1 calc R U . . .
H92B H 0.099016 -0.192618 0.297995 0.060 Uiso 1 1 calc R U . . .
H92C H 0.094048 -0.198087 0.358710 0.060 Uiso 1 1 calc R U . . .
C101 C 0.1194(2) 0.1680(2) 0.5476(2) 0.0296(12) Uani 1 1 d . . . . .
C102 C 0.0792(3) 0.2089(2) 0.5597(3) 0.0391(15) Uani 1 1 d . . . . .
H2D H 0.064450 0.202417 0.593595 0.059 Uiso 1 1 calc R U . . .
H2E H 0.051794 0.207926 0.533990 0.059 Uiso 1 1 calc R U . . .
H2F H 0.095650 0.242612 0.559433 0.059 Uiso 1 1 calc R U . . .
C103 C 0.1413(3) 0.1764(3) 0.4941(3) 0.0453(16) Uani 1 1 d . . . . .
H3D H 0.113730 0.172554 0.468796 0.068 Uiso 1 1 calc R U . . .
H3E H 0.168433 0.151230 0.487419 0.068 Uiso 1 1 calc R U . . .
H3F H 0.155820 0.210902 0.491785 0.068 Uiso 1 1 calc R U . . .
C104 C 0.1628(3) 0.1697(3) 0.5872(3) 0.0391(15) Uani 1 1 d . . . . .
H4D H 0.178338 0.203775 0.587501 0.059 Uiso 1 1 calc R U . . .
H4E H 0.189149 0.144291 0.578394 0.059 Uiso 1 1 calc R U . . .
H4F H 0.148730 0.161957 0.621099 0.059 Uiso 1 1 calc R U . . .
C105 C 0.1589(2) 0.0205(3) 0.6187(2) 0.0312(13) Uani 1 1 d . . . . .
C106 C 0.1767(3) 0.0186(3) 0.5632(3) 0.0467(17) Uani 1 1 d . . . . .
H6D H 0.192264 0.051365 0.553887 0.070 Uiso 1 1 calc R U . . .
H6E H 0.147036 0.011820 0.540998 0.070 Uiso 1 1 calc R U . . .
H6F H 0.202209 -0.008731 0.559124 0.070 Uiso 1 1 calc R U . . .
C107 C 0.2036(3) 0.0309(3) 0.6546(3) 0.0402(15) Uani 1 1 d . . . . .
H7D H 0.218616 0.064370 0.646779 0.060 Uiso 1 1 calc R U . . .
H7E H 0.229924 0.004390 0.650367 0.060 Uiso 1 1 calc R U . . .
H7F H 0.191186 0.030739 0.690014 0.060 Uiso 1 1 calc R U . . .
C108 C 0.1329(3) -0.0300(3) 0.6326(3) 0.0450(18) Uani 1 1 d . . . . .
H8D H 0.124592 -0.030160 0.669161 0.067 Uiso 1 1 calc R U . . .
H8E H 0.156242 -0.058375 0.624892 0.067 Uiso 1 1 calc R U . . .
H8F H 0.101055 -0.033847 0.612744 0.067 Uiso 1 1 calc R U . . .
C109 C 0.0083(2) 0.1024(2) 0.6718(2) 0.0253(10) Uani 1 1 d . . . . .
C110 C 0.0405(3) 0.0765(3) 0.7127(3) 0.0442(17) Uani 1 1 d . . . . .
H10D H 0.070622 0.097686 0.720546 0.066 Uiso 1 1 calc R U . . .
H10E H 0.051911 0.043029 0.700405 0.066 Uiso 1 1 calc R U . . .
H10F H 0.019670 0.072098 0.743693 0.066 Uiso 1 1 calc R U . . .
C111 C -0.0123(3) 0.1529(3) 0.6917(3) 0.0386(14) Uani 1 1 d . . . . .
H11D H 0.016554 0.175301 0.700606 0.058 Uiso 1 1 calc R U . . .
H11E H -0.033485 0.146742 0.722175 0.058 Uiso 1 1 calc R U . . .
H11F H -0.033441 0.169153 0.665275 0.058 Uiso 1 1 calc R U . . .
C112 C -0.0363(2) 0.0687(3) 0.6548(2) 0.0361(14) Uani 1 1 d . . . . .
H12D H -0.057337 0.059452 0.684482 0.054 Uiso 1 1 calc R U . . .
H12E H -0.022696 0.037571 0.638845 0.054 Uiso 1 1 calc R U . . .
H12F H -0.057534 0.087246 0.630013 0.054 Uiso 1 1 calc R U . . .
C121 C -0.0235(2) -0.1285(2) 0.6628(2) 0.0312(12) Uani 1 1 d . . . . .
C122 C 0.0239(3) -0.1472(3) 0.6341(3) 0.0484(18) Uani 1 1 d . . . . .
H22D H 0.019033 -0.182933 0.624092 0.073 Uiso 1 1 calc R U . . .
H22E H 0.054295 -0.144414 0.656249 0.073 Uiso 1 1 calc R U . . .
H22F H 0.029055 -0.126249 0.603480 0.073 Uiso 1 1 calc R U . . .
C123 C -0.0157(3) -0.0745(3) 0.6807(3) 0.056(2) Uani 1 1 d . . . . .
H23D H -0.006951 -0.052864 0.651376 0.084 Uiso 1 1 calc R U . . .
H23E H 0.012491 -0.073526 0.705615 0.084 Uiso 1 1 calc R U . . .
H23F H -0.047438 -0.062001 0.696623 0.084 Uiso 1 1 calc R U . . .
C124 C -0.0351(4) -0.1653(4) 0.7058(3) 0.063(2) Uani 1 1 d . . . . .
H24D H -0.063946 -0.152253 0.726121 0.094 Uiso 1 1 calc R U . . .
H24E H -0.004544 -0.168777 0.727609 0.094 Uiso 1 1 calc R U . . .
H24F H -0.044174 -0.198699 0.691528 0.094 Uiso 1 1 calc R U . . .
C125 C -0.1695(2) -0.0462(2) 0.6306(2) 0.0301(12) Uani 1 1 d . . . . .
C126 C -0.1715(3) 0.0058(3) 0.6570(3) 0.0387(14) Uani 1 1 d . . . . .
H26D H -0.141489 0.009524 0.679449 0.058 Uiso 1 1 calc R U . . .
H26E H -0.203157 0.008235 0.677317 0.058 Uiso 1 1 calc R U . . .
H26F H -0.171175 0.032903 0.631201 0.058 Uiso 1 1 calc R U . . .
C127 C -0.1742(3) -0.0887(3) 0.6696(3) 0.0425(16) Uani 1 1 d . . . . .
H27D H -0.207595 -0.086034 0.687029 0.064 Uiso 1 1 calc R U . . .
H27E H -0.146374 -0.085635 0.694780 0.064 Uiso 1 1 calc R U . . .
H27F H -0.171780 -0.121811 0.652397 0.064 Uiso 1 1 calc R U . . .
C128 C -0.2121(3) -0.0505(4) 0.5907(3) 0.051(2) Uani 1 1 d . . . . .
H28D H -0.208382 -0.023019 0.565526 0.077 Uiso 1 1 calc R U . . .
H28E H -0.245776 -0.047688 0.607456 0.077 Uiso 1 1 calc R U . . .
H28F H -0.209598 -0.083625 0.573365 0.077 Uiso 1 1 calc R U . . .
C129 C -0.1176(2) -0.1735(2) 0.5175(2) 0.0282(12) Uani 1 1 d . . . . .
C130 C -0.0910(3) -0.2161(3) 0.5467(3) 0.0423(16) Uani 1 1 d . . . . .
H30D H -0.111111 -0.224430 0.577310 0.063 Uiso 1 1 calc R U . . .
H30E H -0.056383 -0.204873 0.556902 0.063 Uiso 1 1 calc R U . . .
H30F H -0.088227 -0.246336 0.524910 0.063 Uiso 1 1 calc R U . . .
C131 C -0.1712(2) -0.1901(2) 0.5006(3) 0.0342(13) Uani 1 1 d . . . . .
H31D H -0.192010 -0.198445 0.530761 0.051 Uiso 1 1 calc R U . . .
H31E H -0.168405 -0.220255 0.478636 0.051 Uiso 1 1 calc R U . . .
H31F H -0.187692 -0.162272 0.481649 0.051 Uiso 1 1 calc R U . . .
C132 C -0.0858(2) -0.1574(3) 0.4711(2) 0.0356(14) Uani 1 1 d . . . . .
H32D H -0.080585 -0.186961 0.448653 0.053 Uiso 1 1 calc R U . . .
H32E H -0.052206 -0.144476 0.482454 0.053 Uiso 1 1 calc R U . . .
H32F H -0.104070 -0.130558 0.452366 0.053 Uiso 1 1 calc R U . . .
C141 C -0.1007(2) 0.1373(2) 0.4961(2) 0.0257(11) Uani 1 1 d . . . . .
C142 C -0.0488(2) 0.1456(3) 0.5219(3) 0.0373(14) Uani 1 1 d . . . . .
H42D H -0.054097 0.161167 0.555542 0.056 Uiso 1 1 calc R U . . .
H42E H -0.027574 0.168285 0.500779 0.056 Uiso 1 1 calc R U . . .
H42F H -0.031245 0.112699 0.525951 0.056 Uiso 1 1 calc R U . . .
C143 C -0.1328(3) 0.0974(3) 0.5248(3) 0.0367(14) Uani 1 1 d . . . . .
H43D H -0.140847 0.110106 0.559138 0.055 Uiso 1 1 calc R U . . .
H43E H -0.113204 0.065542 0.527488 0.055 Uiso 1 1 calc R U . . .
H43F H -0.164977 0.091091 0.506160 0.055 Uiso 1 1 calc R U . . .
C144 C -0.1299(2) 0.1878(2) 0.4929(3) 0.0348(13) Uani 1 1 d . . . . .
H44D H -0.161663 0.182987 0.473244 0.052 Uiso 1 1 calc R U . . .
H44E H -0.108224 0.213436 0.476078 0.052 Uiso 1 1 calc R U . . .
H44F H -0.138535 0.199483 0.527491 0.052 Uiso 1 1 calc R U . . .
C145 C -0.1576(2) -0.0079(2) 0.4008(2) 0.0318(12) Uani 1 1 d . . . . .
C146 C -0.1185(3) -0.0378(3) 0.3706(3) 0.0432(16) Uani 1 1 d . . . . .
H46D H -0.088170 -0.044422 0.391939 0.065 Uiso 1 1 calc R U . . .
H46E H -0.108154 -0.018124 0.340405 0.065 Uiso 1 1 calc R U . . .
H46F H -0.133664 -0.070318 0.359741 0.065 Uiso 1 1 calc R U . . .
C147 C -0.1690(3) -0.0321(3) 0.4523(3) 0.0395(15) Uani 1 1 d . . . . .
H47D H -0.180635 -0.067398 0.447280 0.059 Uiso 1 1 calc R U . . .
H47E H -0.196081 -0.012639 0.469729 0.059 Uiso 1 1 calc R U . . .
H47F H -0.137662 -0.032038 0.473265 0.059 Uiso 1 1 calc R U . . .
C148 C -0.2080(3) -0.0016(3) 0.3709(3) 0.055(2) Uani 1 1 d . . . . .
H48D H -0.200692 0.013768 0.337493 0.082 Uiso 1 1 calc R U . . .
H48E H -0.231552 0.020586 0.390017 0.082 Uiso 1 1 calc R U . . .
H48F H -0.224090 -0.035119 0.365954 0.082 Uiso 1 1 calc R U . . .
C149 C -0.0062(2) 0.0848(2) 0.3480(2) 0.0272(11) Uani 1 1 d . . . . .
C150 C -0.0091(3) 0.1156(3) 0.2984(2) 0.0390(14) Uani 1 1 d . . . . .
H50D H 0.025556 0.119020 0.283828 0.058 Uiso 1 1 calc R U . . .
H50E H -0.023160 0.149595 0.305602 0.058 Uiso 1 1 calc R U . . .
H50F H -0.031515 0.097928 0.273992 0.058 Uiso 1 1 calc R U . . .
C151 C 0.0180(2) 0.0324(2) 0.3373(3) 0.0360(14) Uani 1 1 d . . . . .
H51D H -0.003650 0.013589 0.313104 0.054 Uiso 1 1 calc R U . . .
H51E H 0.020774 0.013168 0.369269 0.054 Uiso 1 1 calc R U . . .
H51F H 0.052496 0.037130 0.322605 0.054 Uiso 1 1 calc R U . . .
C152 C 0.0240(2) 0.1139(3) 0.3879(3) 0.0333(14) Uani 1 1 d . . . . .
H52D H 0.059477 0.118688 0.376067 0.050 Uiso 1 1 calc R U . . .
H52E H 0.024114 0.094491 0.419957 0.050 Uiso 1 1 calc R U . . .
H52F H 0.007849 0.147237 0.393591 0.050 Uiso 1 1 calc R U . . .
K1 K -0.25877(4) -0.24517(4) 0.75837(4) 0.0225(2) Uani 1 1 d . . . . .
O145 O -0.26611(16) -0.24857(17) 0.65028(16) 0.0306(9) Uani 1 1 d . . . . .
O146 O -0.31197(17) -0.16694(17) 0.70612(17) 0.0315(9) Uani 1 1 d . . . . .
O147 O -0.33742(16) -0.28004(16) 0.82539(16) 0.0288(8) Uani 1 1 d . . . . .
O148 O -0.26920(16) -0.35103(16) 0.77975(17) 0.0314(9) Uani 1 1 d . . . . .
O149 O -0.15048(15) -0.24463(18) 0.76160(16) 0.0339(10) Uani 1 1 d . . . . .
O150 O -0.20716(16) -0.18076(16) 0.82919(17) 0.0320(9) Uani 1 1 d . . . . .
N1 N -0.1973(2) -0.3247(2) 0.6978(2) 0.0346(12) Uani 1 1 d . . . . .
N2 N -0.3197(2) -0.1687(2) 0.8183(2) 0.0304(11) Uani 1 1 d . . . . .
C161 C -0.2167(3) -0.3256(3) 0.6456(3) 0.0460(17) Uani 1 1 d . . . . .
H61D H -0.249651 -0.344673 0.644992 0.055 Uiso 1 1 calc R U . . .
H61E H -0.191803 -0.344362 0.623872 0.055 Uiso 1 1 calc R U . . .
C162 C -0.2254(3) -0.2731(3) 0.6229(2) 0.0437(17) Uani 1 1 d . . . . .
H62D H -0.193419 -0.252631 0.625516 0.052 Uiso 1 1 calc R U . . .
H62E H -0.234697 -0.276233 0.586377 0.052 Uiso 1 1 calc R U . . .
C163 C -0.2791(3) -0.2006(3) 0.6284(2) 0.0368(14) Uani 1 1 d . . . . .
H63D H -0.286494 -0.204802 0.591571 0.044 Uiso 1 1 calc R U . . .
H63E H -0.249729 -0.176663 0.632064 0.044 Uiso 1 1 calc R U . . .
C164 C -0.3251(3) -0.1796(3) 0.6548(3) 0.0404(15) Uani 1 1 d . . . . .
H64D H -0.337338 -0.148698 0.636703 0.049 Uiso 1 1 calc R U . . .
H64E H -0.353168 -0.205164 0.654603 0.049 Uiso 1 1 calc R U . . .
C165 C -0.3546(3) -0.1449(3) 0.7326(3) 0.0394(16) Uani 1 1 d . . . . .
H65D H -0.382348 -0.170595 0.736609 0.047 Uiso 1 1 calc R U . . .
H65E H -0.368593 -0.115833 0.712716 0.047 Uiso 1 1 calc R U . . .
C166 C -0.3372(3) -0.1266(3) 0.7843(3) 0.0376(14) Uani 1 1 d . . . . .
H66D H -0.308617 -0.102012 0.779791 0.045 Uiso 1 1 calc R U . . .
H66E H -0.366082 -0.108386 0.801053 0.045 Uiso 1 1 calc R U . . .
C167 C -0.3653(2) -0.1944(3) 0.8403(3) 0.0362(14) Uani 1 1 d . . . . .
H67D H -0.391293 -0.199351 0.813030 0.043 Uiso 1 1 calc R U . . .
H67E H -0.380705 -0.171973 0.866651 0.043 Uiso 1 1 calc R U . . .
C168 C -0.3529(3) -0.2455(3) 0.8640(3) 0.0361(14) Uani 1 1 d . . . . .
H68D H -0.324883 -0.241510 0.889396 0.043 Uiso 1 1 calc R U . . .
H68E H -0.383699 -0.258971 0.881871 0.043 Uiso 1 1 calc R U . . .
C169 C -0.3266(3) -0.3292(2) 0.8466(2) 0.0332(13) Uani 1 1 d . . . . .
H69D H -0.356424 -0.341260 0.866849 0.040 Uiso 1 1 calc R U . . .
H69E H -0.296270 -0.327052 0.869553 0.040 Uiso 1 1 calc R U . . .
C170 C -0.3158(2) -0.3657(2) 0.8040(3) 0.0355(14) Uani 1 1 d . . . . .
H70D H -0.312571 -0.400869 0.817645 0.043 Uiso 1 1 calc R U . . .
H70E H -0.344514 -0.365182 0.779080 0.043 Uiso 1 1 calc R U . . .
C171 C -0.2572(3) -0.3851(3) 0.7391(2) 0.0370(15) Uani 1 1 d . . . . .
H71D H -0.281281 -0.379551 0.710287 0.044 Uiso 1 1 calc R U . . .
H71E H -0.260819 -0.420832 0.750853 0.044 Uiso 1 1 calc R U . . .
C172 C -0.2028(3) -0.3754(3) 0.7220(3) 0.0412(15) Uani 1 1 d . . . . .
H72D H -0.179412 -0.377502 0.751894 0.049 Uiso 1 1 calc R U . . .
H72E H -0.192376 -0.402142 0.697378 0.049 Uiso 1 1 calc R U . . .
C173 C -0.1420(3) -0.3097(3) 0.6987(3) 0.0452(17) Uani 1 1 d . . . . .
H73D H -0.136249 -0.282871 0.672637 0.054 Uiso 1 1 calc R U . . .
H73E H -0.120850 -0.339687 0.688934 0.054 Uiso 1 1 calc R U . . .
C174 C -0.1237(2) -0.2903(3) 0.7494(3) 0.0420(14) Uani 1 1 d . . . . .
H74D H -0.130102 -0.316346 0.776119 0.050 Uiso 1 1 calc R U . . .
H74E H -0.086147 -0.283589 0.748036 0.050 Uiso 1 1 calc R U . . .
C175 C -0.1287(2) -0.2207(3) 0.8052(3) 0.0381(15) Uani 1 1 d . . . . .
H75D H -0.091544 -0.214428 0.799379 0.046 Uiso 1 1 calc R U . . .
H75E H -0.132222 -0.243488 0.835240 0.046 Uiso 1 1 calc R U . . .
C176 C -0.1557(2) -0.1710(3) 0.8154(3) 0.0388(15) Uani 1 1 d . . . . .
H76D H -0.138060 -0.152575 0.843413 0.047 Uiso 1 1 calc R U . . .
H76E H -0.154747 -0.149360 0.784459 0.047 Uiso 1 1 calc R U . . .
C177 C -0.2335(3) -0.1343(2) 0.8423(3) 0.0370(14) Uani 1 1 d . . . . .
H77D H -0.234929 -0.111389 0.812274 0.044 Uiso 1 1 calc R U . . .
H77E H -0.214790 -0.116496 0.870056 0.044 Uiso 1 1 calc R U . . .
C178 C -0.2877(3) -0.1474(3) 0.8597(3) 0.0364(14) Uani 1 1 d . . . . .
H78D H -0.285714 -0.172454 0.887945 0.044 Uiso 1 1 calc R U . . .
H78E H -0.304402 -0.116137 0.873108 0.044 Uiso 1 1 calc R U . . .
K2 K 0.24758(4) -0.25786(4) 0.74341(5) 0.0220(2) Uani 1 1 d . . . . .
O151 O 0.17916(14) -0.21172(15) 0.67369(15) 0.0258(8) Uani 1 1 d . . . . .
O152 O 0.23640(15) -0.15020(14) 0.74362(17) 0.0272(8) Uani 1 1 d . . . . .
O153 O 0.24773(15) -0.27073(16) 0.85115(15) 0.0265(8) Uani 1 1 d . . . . .
O154 O 0.17619(16) -0.32423(16) 0.79000(16) 0.0292(9) Uani 1 1 d . . . . .
O155 O 0.29293(15) -0.32624(16) 0.67195(16) 0.0289(8) Uani 1 1 d . . . . .
O156 O 0.35454(16) -0.25733(17) 0.72839(17) 0.0307(9) Uani 1 1 d . . . . .
N3 N 0.17961(18) -0.32336(19) 0.67695(19) 0.0240(10) Uani 1 1 d . . . . .
N4 N 0.31740(19) -0.19068(19) 0.81047(19) 0.0275(10) Uani 1 1 d . . . . .
C181 C 0.1534(2) -0.2918(2) 0.6383(2) 0.0299(12) Uani 1 1 d . . . . .
H81D H 0.123522 -0.310881 0.624614 0.036 Uiso 1 1 calc R U . . .
H81E H 0.177485 -0.285268 0.609671 0.036 Uiso 1 1 calc R U . . .
C182 C 0.1350(2) -0.2413(2) 0.6596(2) 0.0288(12) Uani 1 1 d . . . . .
H82D H 0.114552 -0.222903 0.633509 0.035 Uiso 1 1 calc R U . . .
H82E H 0.112849 -0.247208 0.689821 0.035 Uiso 1 1 calc R U . . .
C183 C 0.1646(2) -0.1612(2) 0.6884(2) 0.0294(12) Uani 1 1 d . . . . .
H83D H 0.142783 -0.162494 0.719384 0.035 Uiso 1 1 calc R U . . .
H83E H 0.144549 -0.144927 0.660641 0.035 Uiso 1 1 calc R U . . .
C184 C 0.2127(2) -0.1307(2) 0.6989(2) 0.0281(11) Uani 1 1 d . . . . .
H84D H 0.236685 -0.133293 0.669637 0.034 Uiso 1 1 calc R U . . .
H84E H 0.203729 -0.094266 0.703882 0.034 Uiso 1 1 calc R U . . .
C185 C 0.2811(2) -0.1220(2) 0.7561(3) 0.0304(12) Uani 1 1 d . . . . .
H85D H 0.273207 -0.084981 0.755479 0.036 Uiso 1 1 calc R U . . .
H85E H 0.308489 -0.128795 0.730650 0.036 Uiso 1 1 calc R U . . .
C186 C 0.2993(3) -0.1374(2) 0.8088(2) 0.0320(13) Uani 1 1 d . . . . .
H86D H 0.327800 -0.114507 0.819411 0.038 Uiso 1 1 calc R U . . .
H86E H 0.270704 -0.133033 0.833432 0.038 Uiso 1 1 calc R U . . .
C187 C 0.3160(2) -0.2103(3) 0.8629(2) 0.0332(13) Uani 1 1 d . . . . .
H87D H 0.328858 -0.183549 0.886444 0.040 Uiso 1 1 calc R U . . .
H87E H 0.339401 -0.240033 0.865587 0.040 Uiso 1 1 calc R U . . .
C188 C 0.2626(2) -0.2261(2) 0.8794(2) 0.0300(12) Uani 1 1 d . . . . .
H88D H 0.262393 -0.233649 0.916447 0.036 Uiso 1 1 calc R U . . .
H88E H 0.237916 -0.198055 0.872795 0.036 Uiso 1 1 calc R U . . .
C189 C 0.2013(2) -0.2918(3) 0.8709(2) 0.0332(13) Uani 1 1 d . . . . .
H89D H 0.172925 -0.266742 0.867753 0.040 Uiso 1 1 calc R U . . .
H89E H 0.205710 -0.300377 0.907476 0.040 Uiso 1 1 calc R U . . .
C190 C 0.1889(3) -0.3388(3) 0.8411(2) 0.0333(13) Uani 1 1 d . . . . .
H90D H 0.218903 -0.362176 0.840953 0.040 Uiso 1 1 calc R U . . .
H90E H 0.159379 -0.356841 0.856986 0.040 Uiso 1 1 calc R U . . .
C191 C 0.1618(2) -0.3669(2) 0.7600(2) 0.0296(13) Uani 1 1 d . . . . .
H91D H 0.135303 -0.387152 0.778235 0.035 Uiso 1 1 calc R U . . .
H91E H 0.192150 -0.389026 0.754085 0.035 Uiso 1 1 calc R U . . .
C192 C 0.1406(2) -0.3486(2) 0.7096(2) 0.0291(12) Uani 1 1 d . . . . .
H92D H 0.126017 -0.378090 0.690904 0.035 Uiso 1 1 calc R U . . .
H92E H 0.112136 -0.324240 0.716233 0.035 Uiso 1 1 calc R U . . .
C193 C 0.2112(2) -0.3628(2) 0.6514(2) 0.0308(12) Uani 1 1 d . . . . .
H93D H 0.191021 -0.378169 0.623188 0.037 Uiso 1 1 calc R U . . .
H93E H 0.219280 -0.390255 0.676205 0.037 Uiso 1 1 calc R U . . .
C194 C 0.2609(2) -0.3415(2) 0.6303(2) 0.0323(13) Uani 1 1 d . . . . .
H94D H 0.278678 -0.367767 0.609562 0.039 Uiso 1 1 calc R U . . .
H94E H 0.253497 -0.311777 0.608058 0.039 Uiso 1 1 calc R U . . .
C195 C 0.3417(2) -0.3083(2) 0.6547(3) 0.0331(13) Uani 1 1 d . . . . .
H95D H 0.337371 -0.276176 0.635236 0.040 Uiso 1 1 calc R U . . .
H95E H 0.357826 -0.333976 0.631936 0.040 Uiso 1 1 calc R U . . .
C196 C 0.3749(2) -0.2994(3) 0.7001(3) 0.0370(14) Uani 1 1 d . . . . .
H96D H 0.375610 -0.330342 0.721864 0.044 Uiso 1 1 calc R U . . .
H96E H 0.410626 -0.291774 0.689153 0.044 Uiso 1 1 calc R U . . .
C197 C 0.3850(2) -0.2459(3) 0.7721(3) 0.0332(13) Uani 1 1 d . . . . .
H97D H 0.422025 -0.247156 0.763086 0.040 Uiso 1 1 calc R U . . .
H97E H 0.378416 -0.271385 0.799252 0.040 Uiso 1 1 calc R U . . .
C198 C 0.3710(2) -0.1933(2) 0.7908(2) 0.0322(13) Uani 1 1 d . . . . .
H98D H 0.395159 -0.183325 0.818411 0.039 Uiso 1 1 calc R U . . .
H98E H 0.375054 -0.168602 0.762491 0.039 Uiso 1 1 calc R U . . .

loop_
_atom_site_aniso_label
_atom_site_aniso_U_11
_atom_site_aniso_U_22
_atom_site_aniso_U_33
_atom_site_aniso_U_23
_atom_site_aniso_U_13
_atom_site_aniso_U_12
U1 0.01873(7) 0.01871(7) 0.02095(7) 0.00240(7) -0.00110(6) 0.00172(7)
Si1 0.0184(6) 0.0196(6) 0.0234(7) 0.0013(5) -0.0013(5) -0.0003(5)
Si2 0.0223(6) 0.0207(7) 0.0220(7) 0.0005(5) 0.0021(5) 0.0005(5)
Si3 0.0245(7) 0.0259(7) 0.0355(8) 0.0033(6) 0.0073(6) -0.0003(6)
Si4 0.0181(6) 0.0186(6) 0.0208(6) 0.0015(5) -0.0004(5) 0.0000(5)
O1 0.0267(19) 0.027(2) 0.034(2) -0.0035(16) 0.0021(16) 0.0066(16)
O2 0.0237(19) 0.0237(19) 0.034(2) -0.0017(16) -0.0055(16) -0.0002(15)
O3 0.0253(18) 0.0231(19) 0.0271(19) 0.0073(15) 0.0020(15) 0.0003(15)
O4 0.0219(18) 0.0238(19) 0.028(2) 0.0007(16) -0.0052(15) 0.0007(15)
O21 0.039(2) 0.026(2) 0.026(2) -0.0030(16) -0.0027(17) 0.0003(18)
O22 0.0223(18) 0.031(2) 0.030(2) 0.0068(16) 0.0054(15) 0.0018(16)
O23 0.0247(18) 0.0246(19) 0.0238(19) 0.0042(15) 0.0001(15) -0.0016(15)
O24 0.0198(18) 0.027(2) 0.033(2) -0.0049(16) 0.0020(15) 0.0023(15)
O41 0.032(2) 0.035(2) 0.055(3) 0.019(2) 0.007(2) -0.0078(19)
O42 0.027(2) 0.031(2) 0.044(3) 0.0105(19) 0.0055(18) 0.0008(17)
O43 0.031(2) 0.055(3) 0.048(3) -0.013(2) 0.004(2) 0.000(2)
O44 0.030(2) 0.030(2) 0.046(3) -0.0010(19) -0.0002(18) -0.0009(18)
O61 0.0249(18) 0.027(2) 0.0276(19) 0.0070(15) -0.0060(15) 0.0038(15)
O62 0.030(2) 0.029(2) 0.028(2) -0.0014(17) 0.0077(17) 0.0045(17)
O63 0.0263(18) 0.0249(19) 0.0272(19) -0.0024(16) -0.0021(15) -0.0003(16)
O64 0.0181(17) 0.026(2) 0.032(2) 0.0070(16) -0.0014(15) -0.0039(15)
C1 0.030(3) 0.024(3) 0.035(3) -0.002(2) -0.008(2) -0.002(2)
C2 0.052(4) 0.035(3) 0.041(4) -0.009(3) 0.006(3) 0.000(3)
C3 0.048(4) 0.025(3) 0.047(4) 0.002(3) -0.013(3) -0.001(3)
C4 0.037(3) 0.036(3) 0.056(4) 0.000(3) -0.020(3) -0.007(3)
C5 0.025(3) 0.030(3) 0.033(3) 0.012(2) 0.001(2) -0.001(2)
C6 0.027(3) 0.049(4) 0.041(3) 0.017(3) -0.006(2) 0.004(3)
C7 0.039(3) 0.052(4) 0.033(3) 0.012(3) 0.005(3) 0.001(3)
C8 0.032(3) 0.032(3) 0.050(4) 0.008(3) 0.006(3) -0.004(3)
C9 0.021(2) 0.028(3) 0.023(3) -0.001(2) -0.004(2) -0.0019(19)
C10 0.027(3) 0.042(4) 0.044(4) 0.009(3) -0.005(3) -0.011(3)
C11 0.032(3) 0.031(3) 0.033(3) 0.002(2) -0.005(2) 0.004(2)
C12 0.042(3) 0.035(3) 0.032(3) -0.006(3) -0.008(3) 0.005(3)
C21 0.022(3) 0.043(3) 0.028(3) 0.008(3) 0.006(2) 0.003(2)
C22 0.043(4) 0.066(5) 0.039(4) 0.018(4) 0.012(3) 0.003(3)
C23 0.043(4) 0.050(4) 0.063(5) 0.009(4) 0.023(4) 0.013(3)
C24 0.031(4) 0.119(9) 0.047(5) -0.008(5) -0.001(3) -0.014(4)
C25 0.031(3) 0.023(3) 0.027(3) 0.003(2) -0.001(2) -0.004(2)
C26 0.042(4) 0.030(3) 0.041(4) 0.001(3) 0.001(3) 0.006(3)
C27 0.049(4) 0.036(3) 0.029(3) 0.010(2) -0.010(3) -0.010(3)
C28 0.033(3) 0.029(3) 0.038(3) 0.005(3) 0.004(2) -0.005(3)
C29 0.033(3) 0.024(3) 0.029(3) -0.006(2) 0.004(2) 0.002(2)
C30 0.088(6) 0.028(3) 0.035(3) 0.004(3) 0.013(4) 0.013(4)
C31 0.057(4) 0.030(3) 0.041(4) -0.014(3) -0.011(3) 0.002(3)
C32 0.039(4) 0.052(5) 0.062(5) -0.019(4) 0.015(3) 0.006(3)
C41 0.027(3) 0.028(3) 0.056(4) 0.011(3) 0.008(3) 0.002(2)
C42 0.091(8) 0.100(8) 0.095(8) 0.053(7) 0.057(7) 0.063(7)
C43 0.075(7) 0.094(9) 0.146(12) -0.056(8) -0.062(8) 0.048(7)
C44 0.042(4) 0.036(4) 0.150(11) 0.037(5) 0.007(5) 0.006(3)
C45 0.033(3) 0.053(4) 0.032(3) 0.002(3) 0.009(3) 0.007(3)
C46 0.058(5) 0.121(10) 0.046(5) -0.021(5) 0.001(4) -0.005(6)
C47 0.098(8) 0.080(7) 0.058(6) 0.006(5) 0.031(6) -0.017(6)
C48 0.078(7) 0.107(9) 0.072(6) -0.005(6) 0.008(5) 0.049(7)
C49 0.039(3) 0.029(3) 0.040(4) 0.003(3) -0.004(3) -0.007(2)
C50 0.067(5) 0.040(4) 0.055(5) 0.008(3) 0.000(4) -0.020(4)
C51 0.047(4) 0.045(4) 0.090(7) -0.005(4) -0.028(5) 0.000(3)
C52 0.061(5) 0.064(5) 0.036(4) 0.007(4) 0.003(4) -0.007(4)
C61 0.030(3) 0.034(3) 0.027(3) -0.001(2) 0.010(2) 0.000(2)
C62 0.045(4) 0.096(7) 0.031(4) -0.004(4) 0.004(3) -0.002(4)
C63 0.052(4) 0.038(3) 0.055(4) -0.004(3) 0.023(4) -0.010(3)
C64 0.044(3) 0.041(4) 0.049(4) 0.000(3) 0.022(3) 0.011(3)
C65 0.029(3) 0.021(3) 0.029(3) -0.004(2) -0.001(2) 0.000(2)
C66 0.033(3) 0.041(4) 0.037(3) -0.011(3) -0.008(2) -0.003(3)
C67 0.034(3) 0.032(3) 0.035(3) -0.001(3) 0.006(2) 0.002(3)
C68 0.057(4) 0.023(3) 0.040(4) 0.002(3) -0.002(3) -0.001(3)
C69 0.023(3) 0.031(3) 0.033(3) 0.001(2) -0.001(2) -0.010(2)
C70 0.023(3) 0.051(5) 0.078(6) 0.027(4) 0.002(3) -0.002(3)
C71 0.066(5) 0.063(5) 0.048(4) -0.017(4) 0.010(4) -0.037(4)
C72 0.028(3) 0.032(3) 0.059(4) 0.015(3) 0.000(3) -0.007(3)
U2 0.01631(7) 0.01712(7) 0.01703(6) 0.00155(6) -0.00054(6) 0.00034(6)
Si5 0.0180(6) 0.0210(6) 0.0234(7) -0.0003(5) 0.0009(5) -0.0002(5)
Si6 0.0212(6) 0.0194(6) 0.0210(7) -0.0006(5) 0.0005(5) -0.0014(5)
Si7 0.0186(6) 0.0216(7) 0.0208(6) 0.0028(5) 0.0011(5) -0.0003(5)
Si8 0.0199(6) 0.0181(6) 0.0202(6) 0.0014(5) -0.0017(5) 0.0023(5)
O81 0.0251(18) 0.034(2) 0.0238(19) -0.0025(16) 0.0072(15) 0.0089(16)
O82 0.0245(19) 0.028(2) 0.027(2) 0.0026(16) 0.0024(15) 0.0029(16)
O83 0.0202(17) 0.0214(19) 0.0274(19) -0.0023(15) 0.0010(14) -0.0064(15)
O84 0.0180(17) 0.030(2) 0.030(2) 0.0005(16) 0.0004(15) -0.0050(15)
O101 0.0276(19) 0.0237(19) 0.0268(19) -0.0054(15) -0.0048(15) -0.0037(15)
O102 0.032(2) 0.0244(19) 0.0206(18) 0.0027(15) 0.0029(15) -0.0012(16)
O103 0.0241(18) 0.0227(19) 0.0264(19) -0.0018(15) -0.0022(15) 0.0019(15)
O104 0.0227(19) 0.0221(19) 0.0245(19) 0.0017(15) 0.0037(15) -0.0003(15)
O121 0.0248(19) 0.029(2) 0.0263(19) 0.0048(16) 0.0047(15) -0.0031(16)
O122 0.0261(19) 0.0254(19) 0.0233(19) 0.0054(15) -0.0022(15) -0.0018(15)
O123 0.0225(18) 0.028(2) 0.030(2) -0.0025(16) 0.0031(15) 0.0022(16)
O124 0.0207(17) 0.0228(19) 0.026(2) -0.0030(16) -0.0011(15) 0.0020(15)
O141 0.0236(18) 0.027(2) 0.0226(18) 0.0042(14) -0.0063(14) 0.0050(14)
O142 0.0248(18) 0.0245(19) 0.0214(18) -0.0009(15) 0.0019(14) 0.0014(15)
O143 0.0231(18) 0.0247(19) 0.030(2) 0.0020(16) -0.0061(15) -0.0031(15)
O144 0.0228(18) 0.028(2) 0.0241(19) 0.0028(15) 0.0026(14) 0.0030(15)
C81 0.031(3) 0.027(3) 0.035(3) 0.007(2) -0.001(2) 0.003(2)
C82 0.065(5) 0.038(4) 0.060(5) 0.011(3) 0.004(4) 0.022(4)
C83 0.046(4) 0.047(4) 0.033(4) 0.009(3) -0.006(3) 0.000(3)
C84 0.042(3) 0.040(4) 0.051(4) 0.008(3) 0.003(3) -0.013(3)
C85 0.019(2) 0.023(3) 0.027(2) -0.004(2) -0.0020(18) -0.003(2)
C86 0.030(3) 0.034(3) 0.037(3) -0.001(2) 0.006(2) -0.008(2)
C87 0.026(3) 0.029(3) 0.045(4) 0.003(3) -0.007(2) -0.002(2)
C88 0.028(3) 0.029(3) 0.039(3) -0.005(2) -0.001(2) 0.000(2)
C89 0.030(3) 0.026(3) 0.030(3) -0.001(2) -0.003(2) -0.008(2)
C90 0.041(4) 0.055(4) 0.045(3) 0.002(3) -0.007(3) -0.024(3)
C91 0.040(3) 0.029(3) 0.031(3) 0.000(2) -0.002(2) -0.002(3)
C92 0.050(4) 0.033(3) 0.038(3) -0.005(3) -0.006(3) 0.007(3)
C101 0.030(3) 0.025(3) 0.034(3) 0.004(2) 0.006(2) -0.003(2)
C102 0.039(3) 0.025(3) 0.053(4) 0.002(3) 0.009(3) 0.001(3)
C103 0.054(4) 0.042(4) 0.039(4) 0.009(3) 0.019(3) -0.005(3)
C104 0.035(3) 0.032(3) 0.051(4) 0.000(3) -0.003(3) -0.010(3)
C105 0.030(3) 0.030(3) 0.033(3) -0.002(2) -0.005(2) 0.011(3)
C106 0.045(4) 0.057(5) 0.038(3) -0.003(3) 0.002(3) 0.026(4)
C107 0.033(3) 0.044(4) 0.043(4) -0.002(3) -0.010(3) 0.007(3)
C108 0.055(4) 0.027(3) 0.053(4) 0.003(3) -0.023(4) 0.003(3)
C109 0.024(3) 0.027(3) 0.025(2) 0.0024(19) 0.002(2) -0.003(2)
C110 0.031(3) 0.069(5) 0.033(3) 0.019(3) 0.005(3) 0.005(3)
C111 0.038(3) 0.039(3) 0.039(3) -0.006(3) 0.011(3) 0.000(3)
C112 0.030(3) 0.044(4) 0.034(3) 0.000(3) 0.004(2) -0.009(3)
C121 0.028(3) 0.036(3) 0.030(3) 0.002(2) -0.009(2) 0.004(2)
C122 0.033(3) 0.053(4) 0.059(5) -0.002(4) -0.007(3) 0.008(3)
C123 0.056(5) 0.056(5) 0.057(5) -0.018(4) -0.028(4) 0.003(4)
C124 0.062(5) 0.085(7) 0.041(4) 0.027(4) -0.014(4) -0.007(5)
C125 0.023(3) 0.038(3) 0.029(3) -0.012(2) 0.002(2) 0.001(2)
C126 0.039(3) 0.034(3) 0.043(4) -0.013(3) 0.005(3) 0.006(3)
C127 0.032(3) 0.047(4) 0.048(4) -0.008(3) 0.016(3) -0.005(3)
C128 0.029(3) 0.077(6) 0.048(4) -0.025(4) -0.010(3) 0.017(3)
C129 0.029(3) 0.025(3) 0.031(3) -0.008(2) -0.005(2) 0.003(2)
C130 0.051(4) 0.033(3) 0.043(4) -0.002(3) -0.012(3) 0.011(3)
C131 0.032(3) 0.032(3) 0.038(3) -0.002(3) -0.008(3) -0.005(2)
C132 0.036(3) 0.038(3) 0.033(3) -0.008(3) 0.004(3) 0.002(3)
C141 0.030(3) 0.028(3) 0.019(2) -0.004(2) 0.001(2) 0.005(2)
C142 0.038(3) 0.037(3) 0.036(3) -0.009(3) -0.010(3) 0.008(3)
C143 0.046(4) 0.035(3) 0.029(3) 0.000(3) 0.010(3) 0.004(3)
C144 0.039(3) 0.029(3) 0.035(3) -0.007(3) -0.001(3) 0.012(2)
C145 0.037(3) 0.022(3) 0.037(3) 0.002(2) -0.012(2) -0.008(2)
C146 0.060(4) 0.028(3) 0.041(4) -0.003(3) -0.004(3) -0.006(3)
C147 0.040(3) 0.031(3) 0.048(4) 0.009(3) -0.003(3) -0.009(3)
C148 0.056(4) 0.037(4) 0.071(5) 0.013(3) -0.037(4) -0.021(3)
C149 0.023(3) 0.029(3) 0.029(3) 0.006(2) 0.004(2) 0.005(2)
C150 0.035(3) 0.050(4) 0.032(3) 0.016(3) 0.009(3) 0.008(3)
C151 0.033(3) 0.037(3) 0.038(3) -0.005(3) 0.004(3) 0.012(3)
C152 0.029(3) 0.032(3) 0.039(3) 0.005(3) 0.004(3) -0.003(2)
K1 0.0206(4) 0.0250(5) 0.0218(6) 0.0005(4) 0.0022(4) 0.0006(4)
O145 0.034(2) 0.033(2) 0.024(2) 0.0021(17) 0.0032(16) 0.0018(18)
O146 0.032(2) 0.033(2) 0.030(2) 0.0025(18) -0.0023(17) 0.0036(18)
O147 0.034(2) 0.026(2) 0.027(2) 0.0011(16) 0.0066(16) 0.0029(17)
O148 0.032(2) 0.025(2) 0.037(2) -0.0059(17) 0.0016(18) -0.0030(17)
O149 0.0217(18) 0.045(3) 0.035(3) 0.0020(18) -0.0033(15) 0.0029(17)
O150 0.030(2) 0.028(2) 0.038(2) -0.0023(18) -0.0013(17) -0.0070(17)
N1 0.035(3) 0.039(3) 0.030(3) -0.002(2) 0.006(2) 0.011(2)
N2 0.030(3) 0.024(3) 0.036(3) -0.008(2) 0.003(2) 0.004(2)
C161 0.052(4) 0.054(4) 0.032(3) -0.011(3) 0.006(3) 0.019(3)
C162 0.045(4) 0.066(5) 0.021(3) -0.001(3) 0.006(3) 0.013(3)
C163 0.043(3) 0.039(4) 0.028(3) 0.003(3) -0.004(3) -0.003(3)
C164 0.041(4) 0.044(4) 0.036(3) 0.006(3) -0.014(3) 0.004(3)
C165 0.034(3) 0.038(4) 0.047(4) 0.003(3) -0.005(3) 0.011(3)
C166 0.041(4) 0.028(3) 0.044(4) -0.002(3) 0.003(3) 0.011(3)
C167 0.028(3) 0.037(3) 0.043(4) -0.004(3) 0.011(3) 0.007(3)
C168 0.037(3) 0.039(3) 0.032(3) -0.006(3) 0.013(3) -0.002(3)
C169 0.038(3) 0.026(3) 0.035(3) 0.008(2) 0.008(3) -0.004(2)
C170 0.032(3) 0.027(3) 0.047(4) 0.004(3) 0.001(3) -0.002(2)
C171 0.043(3) 0.031(3) 0.037(4) -0.007(3) -0.004(3) 0.008(3)
C172 0.047(4) 0.033(3) 0.044(4) -0.006(3) 0.004(3) 0.018(3)
C173 0.032(3) 0.060(5) 0.045(4) 0.001(3) 0.012(3) 0.019(3)
C174 0.023(2) 0.056(4) 0.047(3) 0.002(4) 0.001(3) 0.014(2)
C175 0.022(3) 0.052(4) 0.040(4) 0.006(3) -0.007(2) -0.005(3)
C176 0.030(3) 0.040(4) 0.046(4) 0.004(3) -0.007(3) -0.010(3)
C177 0.042(4) 0.025(3) 0.043(4) -0.005(3) -0.006(3) -0.006(3)
C178 0.044(4) 0.031(3) 0.034(3) -0.009(3) 0.002(3) 0.002(3)
K2 0.0209(4) 0.0220(5) 0.0231(6) 0.0000(5) 0.0006(4) -0.0013(4)
O151 0.0229(18) 0.0226(19) 0.032(2) -0.0024(16) -0.0021(15) -0.0015(15)
O152 0.0299(18) 0.0219(17) 0.030(2) 0.0029(17) -0.0042(17) -0.0020(14)
O153 0.0276(19) 0.027(2) 0.025(2) -0.0026(16) 0.0040(16) -0.0016(16)
O154 0.033(2) 0.030(2) 0.024(2) 0.0026(16) -0.0006(16) -0.0053(17)
O155 0.0261(19) 0.029(2) 0.031(2) -0.0068(17) 0.0090(16) -0.0054(16)
O156 0.0223(19) 0.029(2) 0.041(2) -0.0074(17) 0.0012(16) 0.0000(17)
N3 0.022(2) 0.023(2) 0.026(2) -0.0001(19) 0.0015(19) -0.0026(19)
N4 0.029(2) 0.026(2) 0.027(2) 0.0022(19) -0.0042(19) -0.0022(19)
C181 0.030(3) 0.031(3) 0.029(3) -0.001(2) -0.005(2) -0.003(2)
C182 0.025(3) 0.028(3) 0.034(3) 0.001(2) -0.005(2) -0.003(2)
C183 0.027(3) 0.021(3) 0.040(3) -0.001(2) -0.002(2) 0.002(2)
C184 0.032(3) 0.024(3) 0.029(3) 0.001(2) -0.002(2) -0.002(2)
C185 0.032(3) 0.022(2) 0.037(3) -0.002(3) -0.005(3) -0.003(2)
C186 0.039(3) 0.024(3) 0.034(3) -0.006(2) -0.007(2) -0.005(2)
C187 0.035(3) 0.033(3) 0.031(3) -0.002(2) -0.008(2) -0.004(3)
C188 0.037(3) 0.029(3) 0.024(3) -0.003(2) -0.003(2) 0.001(2)
C189 0.028(3) 0.048(4) 0.024(3) 0.002(3) 0.003(2) -0.003(3)
C190 0.034(3) 0.040(4) 0.026(3) 0.011(3) -0.001(2) -0.005(3)
C191 0.033(3) 0.024(3) 0.032(3) 0.003(2) 0.000(2) -0.008(2)
C192 0.026(3) 0.028(3) 0.034(3) 0.000(2) -0.001(2) -0.011(2)
C193 0.036(3) 0.022(3) 0.034(3) -0.008(2) 0.004(2) -0.006(2)
C194 0.034(3) 0.032(3) 0.030(3) -0.008(2) 0.006(2) 0.000(2)
C195 0.030(3) 0.030(3) 0.039(3) -0.008(2) 0.015(3) -0.003(2)
C196 0.027(3) 0.032(3) 0.052(4) -0.007(3) 0.010(3) 0.006(2)
C197 0.027(3) 0.033(3) 0.039(3) 0.002(3) -0.002(2) -0.005(3)
C198 0.026(3) 0.035(3) 0.036(3) -0.001(3) -0.004(2) -0.006(2)

_geom_special_details            
;
 All esds (except the esd in the dihedral angle between two l.s. planes)
 are estimated using the full covariance matrix.  The cell esds are taken
 into account individually in the estimation of esds in distances, angles
 and torsion angles; correlations between esds in cell parameters are only
 used when they are defined by crystal symmetry.  An approximate (isotropic)
 treatment of cell esds is used for estimating esds involving l.s. planes.
;

loop_
_geom_bond_atom_site_label_1
_geom_bond_atom_site_label_2
_geom_bond_distance
_geom_bond_site_symmetry_2
_geom_bond_publ_flag
U1 O21 2.193(4) . ?
U1 O41 2.211(4) . ?
U1 O61 2.220(4) . ?
U1 O1 2.223(4) . ?
Si1 O1 1.580(4) . ?
Si1 O4 1.634(4) . ?
Si1 O3 1.636(4) . ?
Si1 O2 1.636(4) . ?
Si2 O21 1.584(4) . ?
Si2 O24 1.627(4) . ?
Si2 O22 1.635(4) . ?
Si2 O23 1.643(4) . ?
Si3 O41 1.575(4) . ?
Si3 O43 1.617(5) . ?
Si3 O44 1.627(5) . ?
Si3 O42 1.633(5) . ?
Si4 O61 1.591(4) . ?
Si4 O62 1.628(4) . ?
Si4 O64 1.630(4) . ?
Si4 O63 1.639(4) . ?
O2 C1 1.434(7) . ?
O3 C5 1.446(7) . ?
O4 C9 1.433(6) . ?
O22 C21 1.433(7) . ?
O23 C25 1.434(7) . ?
O24 C29 1.433(7) . ?
O42 C41 1.444(7) . ?
O43 C45 1.410(8) . ?
O44 C49 1.437(8) . ?
O62 C61 1.425(7) . ?
O63 C65 1.432(7) . ?
O64 C69 1.449(6) . ?
C1 C3 1.515(9) . ?
C1 C4 1.524(8) . ?
C1 C2 1.531(9) . ?
C2 H2A 0.9800 . ?
C2 H2B 0.9800 . ?
C2 H2C 0.9800 . ?
C3 H3A 0.9800 . ?
C3 H3B 0.9800 . ?
C3 H3C 0.9800 . ?
C4 H4A 0.9800 . ?
C4 H4B 0.9800 . ?
C4 H4C 0.9800 . ?
C5 C7 1.518(9) . ?
C5 C8 1.524(9) . ?
C5 C6 1.526(8) . ?
C6 H6A 0.9800 . ?
C6 H6B 0.9800 . ?
C6 H6C 0.9800 . ?
C7 H7A 0.9800 . ?
C7 H7B 0.9800 . ?
C7 H7C 0.9800 . ?
C8 H8A 0.9800 . ?
C8 H8B 0.9800 . ?
C8 H8C 0.9800 . ?
C9 C10 1.517(8) . ?
C9 C12 1.523(8) . ?
C9 C11 1.533(8) . ?
C10 H10A 0.9800 . ?
C10 H10B 0.9800 . ?
C10 H10C 0.9800 . ?
C11 H11A 0.9800 . ?
C11 H11B 0.9800 . ?
C11 H11C 0.9800 . ?
C12 H12A 0.9800 . ?
C12 H12B 0.9800 . ?
C12 H12C 0.9800 . ?
C21 C24 1.486(10) . ?
C21 C22 1.506(9) . ?
C21 C23 1.544(10) . ?
C22 H22A 0.9800 . ?
C22 H22B 0.9800 . ?
C22 H22C 0.9800 . ?
C23 H23A 0.9800 . ?
C23 H23B 0.9800 . ?
C23 H23C 0.9800 . ?
C24 H24A 0.9800 . ?
C24 H24B 0.9800 . ?
C24 H24C 0.9800 . ?
C25 C26 1.517(8) . ?
C25 C28 1.521(8) . ?
C25 C27 1.537(8) . ?
C26 H26A 0.9800 . ?
C26 H26B 0.9800 . ?
C26 H26C 0.9800 . ?
C27 H27A 0.9800 . ?
C27 H27B 0.9800 . ?
C27 H27C 0.9800 . ?
C28 H28A 0.9800 . ?
C28 H28B 0.9800 . ?
C28 H28C 0.9800 . ?
C29 C32 1.510(9) . ?
C29 C30 1.513(9) . ?
C29 C31 1.521(9) . ?
C30 H30A 0.9800 . ?
C30 H30B 0.9800 . ?
C30 H30C 0.9800 . ?
C31 H31A 0.9800 . ?
C31 H31B 0.9800 . ?
C31 H31C 0.9800 . ?
C32 H32A 0.9800 . ?
C32 H32B 0.9800 . ?
C32 H32C 0.9800 . ?
C41 C43 1.479(12) . ?
C41 C42 1.491(11) . ?
C41 C44 1.504(9) . ?
C42 H42A 0.9800 . ?
C42 H42B 0.9800 . ?
C42 H42C 0.9800 . ?
C43 H43A 0.9800 . ?
C43 H43B 0.9800 . ?
C43 H43C 0.9800 . ?
C44 H44A 0.9800 . ?
C44 H44B 0.9800 . ?
C44 H44C 0.9800 . ?
C45 C46 1.507(11) . ?
C45 C48 1.511(12) . ?
C45 C47 1.550(13) . ?
C46 H46A 0.9800 . ?
C46 H46B 0.9800 . ?
C46 H46C 0.9800 . ?
C47 H47A 0.9800 . ?
C47 H47B 0.9800 . ?
C47 H47C 0.9800 . ?
C48 H48A 0.9800 . ?
C48 H48B 0.9800 . ?
C48 H48C 0.9800 . ?
C49 C51 1.519(10) . ?
C49 C50 1.520(9) . ?
C49 C52 1.526(11) . ?
C50 H50A 0.9800 . ?
C50 H50B 0.9800 . ?
C50 H50C 0.9800 . ?
C51 H51A 0.9800 . ?
C51 H51B 0.9800 . ?
C51 H51C 0.9800 . ?
C52 H52A 0.9800 . ?
C52 H52B 0.9800 . ?
C52 H52C 0.9800 . ?
C61 C62 1.488(10) . ?
C61 C64 1.526(8) . ?
C61 C63 1.538(9) . ?
C62 H62A 0.9800 . ?
C62 H62B 0.9800 . ?
C62 H62C 0.9800 . ?
C63 H63A 0.9800 . ?
C63 H63B 0.9800 . ?
C63 H63C 0.9800 . ?
C64 H64A 0.9800 . ?
C64 H64B 0.9800 . ?
C64 H64C 0.9800 . ?
C65 C68 1.515(8) . ?
C65 C66 1.518(8) . ?
C65 C67 1.532(8) . ?
C66 H66A 0.9800 . ?
C66 H66B 0.9800 . ?
C66 H66C 0.9800 . ?
C67 H67A 0.9800 . ?
C67 H67B 0.9800 . ?
C67 H67C 0.9800 . ?
C68 H68A 0.9800 . ?
C68 H68B 0.9800 . ?
C68 H68C 0.9800 . ?
C69 C72 1.515(8) . ?
C69 C71 1.515(9) . ?
C69 C70 1.523(9) . ?
C70 H70A 0.9800 . ?
C70 H70B 0.9800 . ?
C70 H70C 0.9800 . ?
C71 H71A 0.9800 . ?
C71 H71B 0.9800 . ?
C71 H71C 0.9800 . ?
C72 H72A 0.9800 . ?
C72 H72B 0.9800 . ?
C72 H72C 0.9800 . ?
U2 O121 2.216(4) . ?
U2 O81 2.220(4) . ?
U2 O101 2.225(4) . ?
U2 O141 2.230(3) . ?
Si5 O81 1.585(4) . ?
Si5 O84 1.626(4) . ?
Si5 O83 1.637(4) . ?
Si5 O82 1.640(4) . ?
Si6 O101 1.584(4) . ?
Si6 O102 1.630(4) . ?
Si6 O104 1.631(4) . ?
Si6 O103 1.639(4) . ?
Si7 O121 1.585(4) . ?
Si7 O123 1.632(4) . ?
Si7 O124 1.637(4) . ?
Si7 O122 1.637(4) . ?
Si8 O141 1.585(4) . ?
Si8 O142 1.632(4) . ?
Si8 O143 1.633(4) . ?
Si8 O144 1.641(4) . ?
O82 C81 1.436(7) . ?
O83 C85 1.434(6) . ?
O84 C89 1.424(7) . ?
O102 C101 1.427(7) . ?
O103 C105 1.429(7) . ?
O104 C109 1.445(6) . ?
O122 C121 1.434(7) . ?
O123 C125 1.427(7) . ?
O124 C129 1.443(7) . ?
O142 C141 1.434(6) . ?
O143 C145 1.445(7) . ?
O144 C149 1.427(7) . ?
C81 C82 1.514(9) . ?
C81 C83 1.520(10) . ?
C81 C84 1.531(8) . ?
C82 H82A 0.9800 . ?
C82 H82B 0.9800 . ?
C82 H82C 0.9800 . ?
C83 H83A 0.9800 . ?
C83 H83B 0.9800 . ?
C83 H83C 0.9800 . ?
C84 H84A 0.9800 . ?
C84 H84B 0.9800 . ?
C84 H84C 0.9800 . ?
C85 C87 1.517(8) . ?
C85 C86 1.523(8) . ?
C85 C88 1.530(8) . ?
C86 H86A 0.9800 . ?
C86 H86B 0.9800 . ?
C86 H86C 0.9800 . ?
C87 H87A 0.9800 . ?
C87 H87B 0.9800 . ?
C87 H87C 0.9800 . ?
C88 H88A 0.9800 . ?
C88 H88B 0.9800 . ?
C88 H88C 0.9800 . ?
C89 C91 1.516(8) . ?
C89 C90 1.523(8) . ?
C89 C92 1.544(9) . ?
C90 H90A 0.9800 . ?
C90 H90B 0.9800 . ?
C90 H90C 0.9800 . ?
C91 H91A 0.9800 . ?
C91 H91B 0.9800 . ?
C91 H91C 0.9800 . ?
C92 H92A 0.9800 . ?
C92 H92B 0.9800 . ?
C92 H92C 0.9800 . ?
C101 C103 1.526(9) . ?
C101 C102 1.528(8) . ?
C101 C104 1.531(9) . ?
C102 H2D 0.9800 . ?
C102 H2E 0.9800 . ?
C102 H2F 0.9800 . ?
C103 H3D 0.9800 . ?
C103 H3E 0.9800 . ?
C103 H3F 0.9800 . ?
C104 H4D 0.9800 . ?
C104 H4E 0.9800 . ?
C104 H4F 0.9800 . ?
C105 C107 1.519(8) . ?
C105 C106 1.523(9) . ?
C105 C108 1.529(10) . ?
C106 H6D 0.9800 . ?
C106 H6E 0.9800 . ?
C106 H6F 0.9800 . ?
C107 H7D 0.9800 . ?
C107 H7E 0.9800 . ?
C107 H7F 0.9800 . ?
C108 H8D 0.9800 . ?
C108 H8E 0.9800 . ?
C108 H8F 0.9800 . ?
C109 C110 1.516(8) . ?
C109 C111 1.519(8) . ?
C109 C112 1.521(8) . ?
C110 H10D 0.9800 . ?
C110 H10E 0.9800 . ?
C110 H10F 0.9800 . ?
C111 H11D 0.9800 . ?
C111 H11E 0.9800 . ?
C111 H11F 0.9800 . ?
C112 H12D 0.9800 . ?
C112 H12E 0.9800 . ?
C112 H12F 0.9800 . ?
C121 C123 1.502(10) . ?
C121 C124 1.510(10) . ?
C121 C122 1.523(9) . ?
C122 H22D 0.9800 . ?
C122 H22E 0.9800 . ?
C122 H22F 0.9800 . ?
C123 H23D 0.9800 . ?
C123 H23E 0.9800 . ?
C123 H23F 0.9800 . ?
C124 H24D 0.9800 . ?
C124 H24E 0.9800 . ?
C124 H24F 0.9800 . ?
C125 C127 1.516(10) . ?
C125 C128 1.525(8) . ?
C125 C126 1.528(8) . ?
C126 H26D 0.9800 . ?
C126 H26E 0.9800 . ?
C126 H26F 0.9800 . ?
C127 H27D 0.9800 . ?
C127 H27E 0.9800 . ?
C127 H27F 0.9800 . ?
C128 H28D 0.9800 . ?
C128 H28E 0.9800 . ?
C128 H28F 0.9800 . ?
C129 C130 1.518(8) . ?
C129 C131 1.522(8) . ?
C129 C132 1.528(9) . ?
C130 H30D 0.9800 . ?
C130 H30E 0.9800 . ?
C130 H30F 0.9800 . ?
C131 H31D 0.9800 . ?
C131 H31E 0.9800 . ?
C131 H31F 0.9800 . ?
C132 H32D 0.9800 . ?
C132 H32E 0.9800 . ?
C132 H32F 0.9800 . ?
C141 C142 1.522(8) . ?
C141 C144 1.526(7) . ?
C141 C143 1.532(8) . ?
C142 H42D 0.9800 . ?
C142 H42E 0.9800 . ?
C142 H42F 0.9800 . ?
C143 H43D 0.9800 . ?
C143 H43E 0.9800 . ?
C143 H43F 0.9800 . ?
C144 H44D 0.9800 . ?
C144 H44E 0.9800 . ?
C144 H44F 0.9800 . ?
C145 C146 1.506(10) . ?
C145 C147 1.521(9) . ?
C145 C148 1.532(8) . ?
C146 H46D 0.9800 . ?
C146 H46E 0.9800 . ?
C146 H46F 0.9800 . ?
C147 H47D 0.9800 . ?
C147 H47E 0.9800 . ?
C147 H47F 0.9800 . ?
C148 H48D 0.9800 . ?
C148 H48E 0.9800 . ?
C148 H48F 0.9800 . ?
C149 C152 1.509(9) . ?
C149 C150 1.530(7) . ?
C149 C151 1.535(8) . ?
C150 H50D 0.9800 . ?
C150 H50E 0.9800 . ?
C150 H50F 0.9800 . ?
C151 H51D 0.9800 . ?
C151 H51E 0.9800 . ?
C151 H51F 0.9800 . ?
C152 H52D 0.9800 . ?
C152 H52E 0.9800 . ?
C152 H52F 0.9800 . ?
K1 O149 2.809(4) . ?
K1 O146 2.823(4) . ?
K1 O145 2.836(4) . ?
K1 O147 2.840(4) . ?
K1 O148 2.840(4) . ?
K1 O150 2.841(4) . ?
K1 N2 2.994(5) . ?
K1 N1 3.064(5) . ?
O145 C163 1.421(8) . ?
O145 C162 1.428(8) . ?
O146 C164 1.424(8) . ?
O146 C165 1.428(8) . ?
O147 C168 1.414(7) . ?
O147 C169 1.430(7) . ?
O148 C170 1.418(8) . ?
O148 C171 1.421(7) . ?
O149 C175 1.418(8) . ?
O149 C174 1.420(8) . ?
O150 C176 1.404(8) . ?
O150 C177 1.437(8) . ?
N1 C161 1.456(9) . ?
N1 C172 1.478(9) . ?
N1 C173 1.486(9) . ?
N2 C178 1.474(8) . ?
N2 C167 1.478(8) . ?
N2 C166 1.486(9) . ?
C161 C162 1.514(11) . ?
C161 H61D 0.9900 . ?
C161 H61E 0.9900 . ?
C162 H62D 0.9900 . ?
C162 H62E 0.9900 . ?
C163 C164 1.483(10) . ?
C163 H63D 0.9900 . ?
C163 H63E 0.9900 . ?
C164 H64D 0.9900 . ?
C164 H64E 0.9900 . ?
C165 C166 1.504(10) . ?
C165 H65D 0.9900 . ?
C165 H65E 0.9900 . ?
C166 H66D 0.9900 . ?
C166 H66E 0.9900 . ?
C167 C168 1.510(9) . ?
C167 H67D 0.9900 . ?
C167 H67E 0.9900 . ?
C168 H68D 0.9900 . ?
C168 H68E 0.9900 . ?
C169 C170 1.495(9) . ?
C169 H69D 0.9900 . ?
C169 H69E 0.9900 . ?
C170 H70D 0.9900 . ?
C170 H70E 0.9900 . ?
C171 C172 1.502(10) . ?
C171 H71D 0.9900 . ?
C171 H71E 0.9900 . ?
C172 H72D 0.9900 . ?
C172 H72E 0.9900 . ?
C173 C174 1.499(11) . ?
C173 H73D 0.9900 . ?
C173 H73E 0.9900 . ?
C174 H74D 0.9900 . ?
C174 H74E 0.9900 . ?
C175 C176 1.502(10) . ?
C175 H75D 0.9900 . ?
C175 H75E 0.9900 . ?
C176 H76D 0.9900 . ?
C176 H76E 0.9900 . ?
C177 C178 1.515(9) . ?
C177 H77D 0.9900 . ?
C177 H77E 0.9900 . ?
C178 H78D 0.9900 . ?
C178 H78E 0.9900 . ?
K2 O156 2.801(4) . ?
K2 O154 2.817(4) . ?
K2 O151 2.817(4) . ?
K2 O152 2.834(4) . ?
K2 O153 2.839(4) . ?
K2 O155 2.843(4) . ?
K2 N3 3.012(5) . ?
K2 N4 3.074(5) . ?
O151 C183 1.427(7) . ?
O151 C182 1.431(7) . ?
O152 C185 1.412(6) . ?
O152 C184 1.416(7) . ?
O153 C189 1.421(7) . ?
O153 C188 1.435(7) . ?
O154 C191 1.415(7) . ?
O154 C190 1.430(7) . ?
O155 C195 1.422(7) . ?
O155 C194 1.428(7) . ?
O156 C197 1.421(8) . ?
O156 C196 1.428(7) . ?
N3 C181 1.471(8) . ?
N3 C193 1.479(8) . ?
N3 C192 1.480(7) . ?
N4 C187 1.466(8) . ?
N4 C186 1.473(8) . ?
N4 C198 1.484(8) . ?
C181 C182 1.511(9) . ?
C181 H81D 0.9900 . ?
C181 H81E 0.9900 . ?
C182 H82D 0.9900 . ?
C182 H82E 0.9900 . ?
C183 C184 1.506(8) . ?
C183 H83D 0.9900 . ?
C183 H83E 0.9900 . ?
C184 H84D 0.9900 . ?
C184 H84E 0.9900 . ?
C185 C186 1.513(9) . ?
C185 H85D 0.9900 . ?
C185 H85E 0.9900 . ?
C186 H86D 0.9900 . ?
C186 H86E 0.9900 . ?
C187 C188 1.507(9) . ?
C187 H87D 0.9900 . ?
C187 H87E 0.9900 . ?
C188 H88D 0.9900 . ?
C188 H88E 0.9900 . ?
C189 C190 1.492(9) . ?
C189 H89D 0.9900 . ?
C189 H89E 0.9900 . ?
C190 H90D 0.9900 . ?
C190 H90E 0.9900 . ?
C191 C192 1.507(8) . ?
C191 H91D 0.9900 . ?
C191 H91E 0.9900 . ?
C192 H92D 0.9900 . ?
C192 H92E 0.9900 . ?
C193 C194 1.509(8) . ?
C193 H93D 0.9900 . ?
C193 H93E 0.9900 . ?
C194 H94D 0.9900 . ?
C194 H94E 0.9900 . ?
C195 C196 1.487(10) . ?
C195 H95D 0.9900 . ?
C195 H95E 0.9900 . ?
C196 H96D 0.9900 . ?
C196 H96E 0.9900 . ?
C197 C198 1.506(9) . ?
C197 H97D 0.9900 . ?
C197 H97E 0.9900 . ?
C198 H98D 0.9900 . ?
C198 H98E 0.9900 . ?

loop_
_geom_angle_atom_site_label_1
_geom_angle_atom_site_label_2
_geom_angle_atom_site_label_3
_geom_angle
_geom_angle_site_symmetry_1
_geom_angle_site_symmetry_3
_geom_angle_publ_flag
O21 U1 O41 110.00(18) . . ?
O21 U1 O61 107.87(16) . . ?
O41 U1 O61 111.16(16) . . ?
O21 U1 O1 104.55(16) . . ?
O41 U1 O1 112.44(17) . . ?
O61 U1 O1 110.53(15) . . ?
O1 Si1 O4 115.6(2) . . ?
O1 Si1 O3 113.0(2) . . ?
O4 Si1 O3 104.5(2) . . ?
O1 Si1 O2 107.8(2) . . ?
O4 Si1 O2 105.5(2) . . ?
O3 Si1 O2 110.2(2) . . ?
O21 Si2 O24 107.3(2) . . ?
O21 Si2 O22 114.7(2) . . ?
O24 Si2 O22 105.9(2) . . ?
O21 Si2 O23 112.2(2) . . ?
O24 Si2 O23 111.5(2) . . ?
O22 Si2 O23 105.0(2) . . ?
O41 Si3 O43 106.8(3) . . ?
O41 Si3 O44 114.4(3) . . ?
O43 Si3 O44 106.0(3) . . ?
O41 Si3 O42 112.4(2) . . ?
O43 Si3 O42 111.9(3) . . ?
O44 Si3 O42 105.3(2) . . ?
O61 Si4 O62 115.0(2) . . ?
O61 Si4 O64 114.0(2) . . ?
O62 Si4 O64 105.1(2) . . ?
O61 Si4 O63 113.4(2) . . ?
O62 Si4 O63 103.4(2) . . ?
O64 Si4 O63 104.8(2) . . ?
Si1 O1 U1 159.2(3) . . ?
C1 O2 Si1 132.2(4) . . ?
C5 O3 Si1 129.4(4) . . ?
C9 O4 Si1 131.3(4) . . ?
Si2 O21 U1 168.9(3) . . ?
C21 O22 Si2 130.3(4) . . ?
C25 O23 Si2 129.1(3) . . ?
C29 O24 Si2 130.6(4) . . ?
Si3 O41 U1 170.2(3) . . ?
C41 O42 Si3 130.6(4) . . ?
C45 O43 Si3 134.3(5) . . ?
C49 O44 Si3 132.2(4) . . ?
Si4 O61 U1 171.8(3) . . ?
C61 O62 Si4 131.3(4) . . ?
C65 O63 Si4 131.7(4) . . ?
C69 O64 Si4 128.7(4) . . ?
O2 C1 C3 110.6(5) . . ?
O2 C1 C4 104.9(5) . . ?
C3 C1 C4 109.6(5) . . ?
O2 C1 C2 111.1(5) . . ?
C3 C1 C2 110.6(6) . . ?
C4 C1 C2 109.9(6) . . ?
C1 C2 H2A 109.5 . . ?
C1 C2 H2B 109.5 . . ?
H2A C2 H2B 109.5 . . ?
C1 C2 H2C 109.5 . . ?
H2A C2 H2C 109.5 . . ?
H2B C2 H2C 109.5 . . ?
C1 C3 H3A 109.5 . . ?
C1 C3 H3B 109.5 . . ?
H3A C3 H3B 109.5 . . ?
C1 C3 H3C 109.5 . . ?
H3A C3 H3C 109.5 . . ?
H3B C3 H3C 109.5 . . ?
C1 C4 H4A 109.5 . . ?
C1 C4 H4B 109.5 . . ?
H4A C4 H4B 109.5 . . ?
C1 C4 H4C 109.5 . . ?
H4A C4 H4C 109.5 . . ?
H4B C4 H4C 109.5 . . ?
O3 C5 C7 105.0(5) . . ?
O3 C5 C8 108.0(5) . . ?
C7 C5 C8 112.2(5) . . ?
O3 C5 C6 110.3(5) . . ?
C7 C5 C6 109.9(5) . . ?
C8 C5 C6 111.3(6) . . ?
C5 C6 H6A 109.5 . . ?
C5 C6 H6B 109.5 . . ?
H6A C6 H6B 109.5 . . ?
C5 C6 H6C 109.5 . . ?
H6A C6 H6C 109.5 . . ?
H6B C6 H6C 109.5 . . ?
C5 C7 H7A 109.5 . . ?
C5 C7 H7B 109.5 . . ?
H7A C7 H7B 109.5 . . ?
C5 C7 H7C 109.5 . . ?
H7A C7 H7C 109.5 . . ?
H7B C7 H7C 109.5 . . ?
C5 C8 H8A 109.5 . . ?
C5 C8 H8B 109.5 . . ?
H8A C8 H8B 109.5 . . ?
C5 C8 H8C 109.5 . . ?
H8A C8 H8C 109.5 . . ?
H8B C8 H8C 109.5 . . ?
O4 C9 C10 110.3(5) . . ?
O4 C9 C12 109.6(4) . . ?
C10 C9 C12 111.9(5) . . ?
O4 C9 C11 104.6(4) . . ?
C10 C9 C11 110.2(5) . . ?
C12 C9 C11 109.9(5) . . ?
C9 C10 H10A 109.5 . . ?
C9 C10 H10B 109.5 . . ?
H10A C10 H10B 109.5 . . ?
C9 C10 H10C 109.5 . . ?
H10A C10 H10C 109.5 . . ?
H10B C10 H10C 109.5 . . ?
C9 C11 H11A 109.5 . . ?
C9 C11 H11B 109.5 . . ?
H11A C11 H11B 109.5 . . ?
C9 C11 H11C 109.5 . . ?
H11A C11 H11C 109.5 . . ?
H11B C11 H11C 109.5 . . ?
C9 C12 H12A 109.5 . . ?
C9 C12 H12B 109.5 . . ?
H12A C12 H12B 109.5 . . ?
C9 C12 H12C 109.5 . . ?
H12A C12 H12C 109.5 . . ?
H12B C12 H12C 109.5 . . ?
O22 C21 C24 108.2(6) . . ?
O22 C21 C22 106.5(5) . . ?
C24 C21 C22 112.2(7) . . ?
O22 C21 C23 110.9(5) . . ?
C24 C21 C23 109.8(7) . . ?
C22 C21 C23 109.2(6) . . ?
C21 C22 H22A 109.5 . . ?
C21 C22 H22B 109.5 . . ?
H22A C22 H22B 109.5 . . ?
C21 C22 H22C 109.5 . . ?
H22A C22 H22C 109.5 . . ?
H22B C22 H22C 109.5 . . ?
C21 C23 H23A 109.5 . . ?
C21 C23 H23B 109.5 . . ?
H23A C23 H23B 109.5 . . ?
C21 C23 H23C 109.5 . . ?
H23A C23 H23C 109.5 . . ?
H23B C23 H23C 109.5 . . ?
C21 C24 H24A 109.5 . . ?
C21 C24 H24B 109.5 . . ?
H24A C24 H24B 109.5 . . ?
C21 C24 H24C 109.5 . . ?
H24A C24 H24C 109.5 . . ?
H24B C24 H24C 109.5 . . ?
O23 C25 C26 108.9(5) . . ?
O23 C25 C28 111.6(5) . . ?
C26 C25 C28 110.6(5) . . ?
O23 C25 C27 105.3(4) . . ?
C26 C25 C27 110.0(5) . . ?
C28 C25 C27 110.3(5) . . ?
C25 C26 H26A 109.5 . . ?
C25 C26 H26B 109.5 . . ?
H26A C26 H26B 109.5 . . ?
C25 C26 H26C 109.5 . . ?
H26A C26 H26C 109.5 . . ?
H26B C26 H26C 109.5 . . ?
C25 C27 H27A 109.5 . . ?
C25 C27 H27B 109.5 . . ?
H27A C27 H27B 109.5 . . ?
C25 C27 H27C 109.5 . . ?
H27A C27 H27C 109.5 . . ?
H27B C27 H27C 109.5 . . ?
C25 C28 H28A 109.5 . . ?
C25 C28 H28B 109.5 . . ?
H28A C28 H28B 109.5 . . ?
C25 C28 H28C 109.5 . . ?
H28A C28 H28C 109.5 . . ?
H28B C28 H28C 109.5 . . ?
O24 C29 C32 106.0(5) . . ?
O24 C29 C30 109.1(5) . . ?
C32 C29 C30 112.1(6) . . ?
O24 C29 C31 111.4(5) . . ?
C32 C29 C31 108.9(6) . . ?
C30 C29 C31 109.4(6) . . ?
C29 C30 H30A 109.5 . . ?
C29 C30 H30B 109.5 . . ?
H30A C30 H30B 109.5 . . ?
C29 C30 H30C 109.5 . . ?
H30A C30 H30C 109.5 . . ?
H30B C30 H30C 109.5 . . ?
C29 C31 H31A 109.5 . . ?
C29 C31 H31B 109.5 . . ?
H31A C31 H31B 109.5 . . ?
C29 C31 H31C 109.5 . . ?
H31A C31 H31C 109.5 . . ?
H31B C31 H31C 109.5 . . ?
C29 C32 H32A 109.5 . . ?
C29 C32 H32B 109.5 . . ?
H32A C32 H32B 109.5 . . ?
C29 C32 H32C 109.5 . . ?
H32A C32 H32C 109.5 . . ?
H32B C32 H32C 109.5 . . ?
O42 C41 C43 109.7(6) . . ?
O42 C41 C42 110.1(6) . . ?
C43 C41 C42 112.1(10) . . ?
O42 C41 C44 105.5(5) . . ?
C43 C41 C44 111.5(9) . . ?
C42 C41 C44 107.6(8) . . ?
C41 C42 H42A 109.5 . . ?
C41 C42 H42B 109.5 . . ?
H42A C42 H42B 109.5 . . ?
C41 C42 H42C 109.5 . . ?
H42A C42 H42C 109.5 . . ?
H42B C42 H42C 109.5 . . ?
C41 C43 H43A 109.5 . . ?
C41 C43 H43B 109.5 . . ?
H43A C43 H43B 109.5 . . ?
C41 C43 H43C 109.5 . . ?
H43A C43 H43C 109.5 . . ?
H43B C43 H43C 109.5 . . ?
C41 C44 H44A 109.5 . . ?
C41 C44 H44B 109.5 . . ?
H44A C44 H44B 109.5 . . ?
C41 C44 H44C 109.5 . . ?
H44A C44 H44C 109.5 . . ?
H44B C44 H44C 109.5 . . ?
O43 C45 C46 107.6(6) . . ?
O43 C45 C48 110.0(7) . . ?
C46 C45 C48 111.7(8) . . ?
O43 C45 C47 108.9(7) . . ?
C46 C45 C47 109.2(8) . . ?
C48 C45 C47 109.5(8) . . ?
C45 C46 H46A 109.5 . . ?
C45 C46 H46B 109.5 . . ?
H46A C46 H46B 109.5 . . ?
C45 C46 H46C 109.5 . . ?
H46A C46 H46C 109.5 . . ?
H46B C46 H46C 109.5 . . ?
C45 C47 H47A 109.5 . . ?
C45 C47 H47B 109.5 . . ?
H47A C47 H47B 109.5 . . ?
C45 C47 H47C 109.5 . . ?
H47A C47 H47C 109.5 . . ?
H47B C47 H47C 109.5 . . ?
C45 C48 H48A 109.5 . . ?
C45 C48 H48B 109.5 . . ?
H48A C48 H48B 109.5 . . ?
C45 C48 H48C 109.5 . . ?
H48A C48 H48C 109.5 . . ?
H48B C48 H48C 109.5 . . ?
O44 C49 C51 106.4(6) . . ?
O44 C49 C50 108.3(6) . . ?
C51 C49 C50 110.8(6) . . ?
O44 C49 C52 111.3(6) . . ?
C51 C49 C52 110.6(7) . . ?
C50 C49 C52 109.3(6) . . ?
C49 C50 H50A 109.5 . . ?
C49 C50 H50B 109.5 . . ?
H50A C50 H50B 109.5 . . ?
C49 C50 H50C 109.5 . . ?
H50A C50 H50C 109.5 . . ?
H50B C50 H50C 109.5 . . ?
C49 C51 H51A 109.5 . . ?
C49 C51 H51B 109.5 . . ?
H51A C51 H51B 109.5 . . ?
C49 C51 H51C 109.5 . . ?
H51A C51 H51C 109.5 . . ?
H51B C51 H51C 109.5 . . ?
C49 C52 H52A 109.5 . . ?
C49 C52 H52B 109.5 . . ?
H52A C52 H52B 109.5 . . ?
C49 C52 H52C 109.5 . . ?
H52A C52 H52C 109.5 . . ?
H52B C52 H52C 109.5 . . ?
O62 C61 C62 110.0(5) . . ?
O62 C61 C64 106.1(5) . . ?
C62 C61 C64 111.9(6) . . ?
O62 C61 C63 109.7(5) . . ?
C62 C61 C63 110.1(7) . . ?
C64 C61 C63 109.0(5) . . ?
C61 C62 H62A 109.5 . . ?
C61 C62 H62B 109.5 . . ?
H62A C62 H62B 109.5 . . ?
C61 C62 H62C 109.5 . . ?
H62A C62 H62C 109.5 . . ?
H62B C62 H62C 109.5 . . ?
C61 C63 H63A 109.5 . . ?
C61 C63 H63B 109.5 . . ?
H63A C63 H63B 109.5 . . ?
C61 C63 H63C 109.5 . . ?
H63A C63 H63C 109.5 . . ?
H63B C63 H63C 109.5 . . ?
C61 C64 H64A 109.5 . . ?
C61 C64 H64B 109.5 . . ?
H64A C64 H64B 109.5 . . ?
C61 C64 H64C 109.5 . . ?
H64A C64 H64C 109.5 . . ?
H64B C64 H64C 109.5 . . ?
O63 C65 C68 110.9(5) . . ?
O63 C65 C66 105.8(5) . . ?
C68 C65 C66 111.1(5) . . ?
O63 C65 C67 109.5(5) . . ?
C68 C65 C67 109.1(5) . . ?
C66 C65 C67 110.2(5) . . ?
C65 C66 H66A 109.5 . . ?
C65 C66 H66B 109.5 . . ?
H66A C66 H66B 109.5 . . ?
C65 C66 H66C 109.5 . . ?
H66A C66 H66C 109.5 . . ?
H66B C66 H66C 109.5 . . ?
C65 C67 H67A 109.5 . . ?
C65 C67 H67B 109.5 . . ?
H67A C67 H67B 109.5 . . ?
C65 C67 H67C 109.5 . . ?
H67A C67 H67C 109.5 . . ?
H67B C67 H67C 109.5 . . ?
C65 C68 H68A 109.5 . . ?
C65 C68 H68B 109.5 . . ?
H68A C68 H68B 109.5 . . ?
C65 C68 H68C 109.5 . . ?
H68A C68 H68C 109.5 . . ?
H68B C68 H68C 109.5 . . ?
O64 C69 C72 106.1(5) . . ?
O64 C69 C71 109.9(5) . . ?
C72 C69 C71 110.1(6) . . ?
O64 C69 C70 109.1(5) . . ?
C72 C69 C70 110.5(5) . . ?
C71 C69 C70 111.0(7) . . ?
C69 C70 H70A 109.5 . . ?
C69 C70 H70B 109.5 . . ?
H70A C70 H70B 109.5 . . ?
C69 C70 H70C 109.5 . . ?
H70A C70 H70C 109.5 . . ?
H70B C70 H70C 109.5 . . ?
C69 C71 H71A 109.5 . . ?
C69 C71 H71B 109.5 . . ?
H71A C71 H71B 109.5 . . ?
C69 C71 H71C 109.5 . . ?
H71A C71 H71C 109.5 . . ?
H71B C71 H71C 109.5 . . ?
C69 C72 H72A 109.5 . . ?
C69 C72 H72B 109.5 . . ?
H72A C72 H72B 109.5 . . ?
C69 C72 H72C 109.5 . . ?
H72A C72 H72C 109.5 . . ?
H72B C72 H72C 109.5 . . ?
O121 U2 O81 107.98(15) . . ?
O121 U2 O101 106.85(15) . . ?
O81 U2 O101 107.69(15) . . ?
O121 U2 O141 110.27(14) . . ?
O81 U2 O141 110.79(14) . . ?
O101 U2 O141 113.05(15) . . ?
O81 Si5 O84 108.6(2) . . ?
O81 Si5 O83 115.0(2) . . ?
O84 Si5 O83 105.1(2) . . ?
O81 Si5 O82 112.7(2) . . ?
O84 Si5 O82 110.4(2) . . ?
O83 Si5 O82 104.7(2) . . ?
O101 Si6 O102 107.4(2) . . ?
O101 Si6 O104 115.8(2) . . ?
O102 Si6 O104 105.7(2) . . ?
O101 Si6 O103 112.8(2) . . ?
O102 Si6 O103 110.6(2) . . ?
O104 Si6 O103 104.3(2) . . ?
O121 Si7 O123 108.6(2) . . ?
O121 Si7 O124 114.7(2) . . ?
O123 Si7 O124 105.8(2) . . ?
O121 Si7 O122 112.9(2) . . ?
O123 Si7 O122 110.7(2) . . ?
O124 Si7 O122 103.9(2) . . ?
O141 Si8 O142 114.1(2) . . ?
O141 Si8 O143 114.5(2) . . ?
O142 Si8 O143 103.9(2) . . ?
O141 Si8 O144 114.3(2) . . ?
O142 Si8 O144 104.1(2) . . ?
O143 Si8 O144 104.7(2) . . ?
Si5 O81 U2 163.4(3) . . ?
C81 O82 Si5 130.4(4) . . ?
C85 O83 Si5 130.5(3) . . ?
C89 O84 Si5 132.4(4) . . ?
Si6 O101 U2 164.4(3) . . ?
C101 O102 Si6 132.6(4) . . ?
C105 O103 Si6 130.3(4) . . ?
C109 O104 Si6 131.0(4) . . ?
Si7 O121 U2 158.4(3) . . ?
C121 O122 Si7 130.8(4) . . ?
C125 O123 Si7 131.8(4) . . ?
C129 O124 Si7 131.6(3) . . ?
Si8 O141 U2 174.4(2) . . ?
C141 O142 Si8 129.9(3) . . ?
C145 O143 Si8 129.9(4) . . ?
C149 O144 Si8 129.4(3) . . ?
O82 C81 C82 106.2(5) . . ?
O82 C81 C83 108.0(5) . . ?
C82 C81 C83 110.5(6) . . ?
O82 C81 C84 110.5(5) . . ?
C82 C81 C84 110.6(6) . . ?
C83 C81 C84 110.9(6) . . ?
C81 C82 H82A 109.5 . . ?
C81 C82 H82B 109.5 . . ?
H82A C82 H82B 109.5 . . ?
C81 C82 H82C 109.5 . . ?
H82A C82 H82C 109.5 . . ?
H82B C82 H82C 109.5 . . ?
C81 C83 H83A 109.5 . . ?
C81 C83 H83B 109.5 . . ?
H83A C83 H83B 109.5 . . ?
C81 C83 H83C 109.5 . . ?
H83A C83 H83C 109.5 . . ?
H83B C83 H83C 109.5 . . ?
C81 C84 H84A 109.5 . . ?
C81 C84 H84B 109.5 . . ?
H84A C84 H84B 109.5 . . ?
C81 C84 H84C 109.5 . . ?
H84A C84 H84C 109.5 . . ?
H84B C84 H84C 109.5 . . ?
O83 C85 C87 110.9(5) . . ?
O83 C85 C86 105.6(4) . . ?
C87 C85 C86 110.7(5) . . ?
O83 C85 C88 109.2(4) . . ?
C87 C85 C88 110.7(5) . . ?
C86 C85 C88 109.5(5) . . ?
C85 C86 H86A 109.5 . . ?
C85 C86 H86B 109.5 . . ?
H86A C86 H86B 109.5 . . ?
C85 C86 H86C 109.5 . . ?
H86A C86 H86C 109.5 . . ?
H86B C86 H86C 109.5 . . ?
C85 C87 H87A 109.5 . . ?
C85 C87 H87B 109.5 . . ?
H87A C87 H87B 109.5 . . ?
C85 C87 H87C 109.5 . . ?
H87A C87 H87C 109.5 . . ?
H87B C87 H87C 109.5 . . ?
C85 C88 H88A 109.5 . . ?
C85 C88 H88B 109.5 . . ?
H88A C88 H88B 109.5 . . ?
C85 C88 H88C 109.5 . . ?
H88A C88 H88C 109.5 . . ?
H88B C88 H88C 109.5 . . ?
O84 C89 C91 110.6(5) . . ?
O84 C89 C90 105.9(5) . . ?
C91 C89 C90 109.6(5) . . ?
O84 C89 C92 111.2(5) . . ?
C91 C89 C92 109.6(5) . . ?
C90 C89 C92 109.7(6) . . ?
C89 C90 H90A 109.5 . . ?
C89 C90 H90B 109.5 . . ?
H90A C90 H90B 109.5 . . ?
C89 C90 H90C 109.5 . . ?
H90A C90 H90C 109.5 . . ?
H90B C90 H90C 109.5 . . ?
C89 C91 H91A 109.5 . . ?
C89 C91 H91B 109.5 . . ?
H91A C91 H91B 109.5 . . ?
C89 C91 H91C 109.5 . . ?
H91A C91 H91C 109.5 . . ?
H91B C91 H91C 109.5 . . ?
C89 C92 H92A 109.5 . . ?
C89 C92 H92B 109.5 . . ?
H92A C92 H92B 109.5 . . ?
C89 C92 H92C 109.5 . . ?
H92A C92 H92C 109.5 . . ?
H92B C92 H92C 109.5 . . ?
O102 C101 C103 105.3(5) . . ?
O102 C101 C102 110.2(5) . . ?
C103 C101 C102 110.1(6) . . ?
O102 C101 C104 111.3(5) . . ?
C103 C101 C104 110.1(5) . . ?
C102 C101 C104 109.9(6) . . ?
C101 C102 H2D 109.5 . . ?
C101 C102 H2E 109.5 . . ?
H2D C102 H2E 109.5 . . ?
C101 C102 H2F 109.5 . . ?
H2D C102 H2F 109.5 . . ?
H2E C102 H2F 109.5 . . ?
C101 C103 H3D 109.5 . . ?
C101 C103 H3E 109.5 . . ?
H3D C103 H3E 109.5 . . ?
C101 C103 H3F 109.5 . . ?
H3D C103 H3F 109.5 . . ?
H3E C103 H3F 109.5 . . ?
C101 C104 H4D 109.5 . . ?
C101 C104 H4E 109.5 . . ?
H4D C104 H4E 109.5 . . ?
C101 C104 H4F 109.5 . . ?
H4D C104 H4F 109.5 . . ?
H4E C104 H4F 109.5 . . ?
O103 C105 C107 106.3(5) . . ?
O103 C105 C106 111.1(5) . . ?
C107 C105 C106 111.4(6) . . ?
O103 C105 C108 108.4(5) . . ?
C107 C105 C108 110.1(6) . . ?
C106 C105 C108 109.4(6) . . ?
C105 C106 H6D 109.5 . . ?
C105 C106 H6E 109.5 . . ?
H6D C106 H6E 109.5 . . ?
C105 C106 H6F 109.5 . . ?
H6D C106 H6F 109.5 . . ?
H6E C106 H6F 109.5 . . ?
C105 C107 H7D 109.5 . . ?
C105 C107 H7E 109.5 . . ?
H7D C107 H7E 109.5 . . ?
C105 C107 H7F 109.5 . . ?
H7D C107 H7F 109.5 . . ?
H7E C107 H7F 109.5 . . ?
C105 C108 H8D 109.5 . . ?
C105 C108 H8E 109.5 . . ?
H8D C108 H8E 109.5 . . ?
C105 C108 H8F 109.5 . . ?
H8D C108 H8F 109.5 . . ?
H8E C108 H8F 109.5 . . ?
O104 C109 C110 110.6(5) . . ?
O104 C109 C111 105.0(4) . . ?
C110 C109 C111 109.9(5) . . ?
O104 C109 C112 110.0(4) . . ?
C110 C109 C112 111.5(5) . . ?
C111 C109 C112 109.7(5) . . ?
C109 C110 H10D 109.5 . . ?
C109 C110 H10E 109.5 . . ?
H10D C110 H10E 109.5 . . ?
C109 C110 H10F 109.5 . . ?
H10D C110 H10F 109.5 . . ?
H10E C110 H10F 109.5 . . ?
C109 C111 H11D 109.5 . . ?
C109 C111 H11E 109.5 . . ?
H11D C111 H11E 109.5 . . ?
C109 C111 H11F 109.5 . . ?
H11D C111 H11F 109.5 . . ?
H11E C111 H11F 109.5 . . ?
C109 C112 H12D 109.5 . . ?
C109 C112 H12E 109.5 . . ?
H12D C112 H12E 109.5 . . ?
C109 C112 H12F 109.5 . . ?
H12D C112 H12F 109.5 . . ?
H12E C112 H12F 109.5 . . ?
O122 C121 C123 110.9(5) . . ?
O122 C121 C124 105.1(5) . . ?
C123 C121 C124 113.3(7) . . ?
O122 C121 C122 108.2(5) . . ?
C123 C121 C122 110.2(6) . . ?
C124 C121 C122 108.8(6) . . ?
C121 C122 H22D 109.5 . . ?
C121 C122 H22E 109.5 . . ?
H22D C122 H22E 109.5 . . ?
C121 C122 H22F 109.5 . . ?
H22D C122 H22F 109.5 . . ?
H22E C122 H22F 109.5 . . ?
C121 C123 H23D 109.5 . . ?
C121 C123 H23E 109.5 . . ?
H23D C123 H23E 109.5 . . ?
C121 C123 H23F 109.5 . . ?
H23D C123 H23F 109.5 . . ?
H23E C123 H23F 109.5 . . ?
C121 C124 H24D 109.5 . . ?
C121 C124 H24E 109.5 . . ?
H24D C124 H24E 109.5 . . ?
C121 C124 H24F 109.5 . . ?
H24D C124 H24F 109.5 . . ?
H24E C124 H24F 109.5 . . ?
O123 C125 C127 111.6(5) . . ?
O123 C125 C128 109.1(5) . . ?
C127 C125 C128 110.4(6) . . ?
O123 C125 C126 104.8(5) . . ?
C127 C125 C126 110.2(5) . . ?
C128 C125 C126 110.5(6) . . ?
C125 C126 H26D 109.5 . . ?
C125 C126 H26E 109.5 . . ?
H26D C126 H26E 109.5 . . ?
C125 C126 H26F 109.5 . . ?
H26D C126 H26F 109.5 . . ?
H26E C126 H26F 109.5 . . ?
C125 C127 H27D 109.5 . . ?
C125 C127 H27E 109.5 . . ?
H27D C127 H27E 109.5 . . ?
C125 C127 H27F 109.5 . . ?
H27D C127 H27F 109.5 . . ?
H27E C127 H27F 109.5 . . ?
C125 C128 H28D 109.5 . . ?
C125 C128 H28E 109.5 . . ?
H28D C128 H28E 109.5 . . ?
C125 C128 H28F 109.5 . . ?
H28D C128 H28F 109.5 . . ?
H28E C128 H28F 109.5 . . ?
O124 C129 C130 110.9(5) . . ?
O124 C129 C131 104.9(4) . . ?
C130 C129 C131 110.6(5) . . ?
O124 C129 C132 109.4(5) . . ?
C130 C129 C132 110.9(5) . . ?
C131 C129 C132 109.9(5) . . ?
C129 C130 H30D 109.5 . . ?
C129 C130 H30E 109.5 . . ?
H30D C130 H30E 109.5 . . ?
C129 C130 H30F 109.5 . . ?
H30D C130 H30F 109.5 . . ?
H30E C130 H30F 109.5 . . ?
C129 C131 H31D 109.5 . . ?
C129 C131 H31E 109.5 . . ?
H31D C131 H31E 109.5 . . ?
C129 C131 H31F 109.5 . . ?
H31D C131 H31F 109.5 . . ?
H31E C131 H31F 109.5 . . ?
C129 C132 H32D 109.5 . . ?
C129 C132 H32E 109.5 . . ?
H32D C132 H32E 109.5 . . ?
C129 C132 H32F 109.5 . . ?
H32D C132 H32F 109.5 . . ?
H32E C132 H32F 109.5 . . ?
O142 C141 C142 108.1(4) . . ?
O142 C141 C144 105.8(5) . . ?
C142 C141 C144 109.8(5) . . ?
O142 C141 C143 111.4(5) . . ?
C142 C141 C143 111.2(5) . . ?
C144 C141 C143 110.4(5) . . ?
C141 C142 H42D 109.5 . . ?
C141 C142 H42E 109.5 . . ?
H42D C142 H42E 109.5 . . ?
C141 C142 H42F 109.5 . . ?
H42D C142 H42F 109.5 . . ?
H42E C142 H42F 109.5 . . ?
C141 C143 H43D 109.5 . . ?
C141 C143 H43E 109.5 . . ?
H43D C143 H43E 109.5 . . ?
C141 C143 H43F 109.5 . . ?
H43D C143 H43F 109.5 . . ?
H43E C143 H43F 109.5 . . ?
C141 C144 H44D 109.5 . . ?
C141 C144 H44E 109.5 . . ?
H44D C144 H44E 109.5 . . ?
C141 C144 H44F 109.5 . . ?
H44D C144 H44F 109.5 . . ?
H44E C144 H44F 109.5 . . ?
O143 C145 C146 111.2(5) . . ?
O143 C145 C147 107.7(5) . . ?
C146 C145 C147 112.3(6) . . ?
O143 C145 C148 104.7(5) . . ?
C146 C145 C148 111.3(6) . . ?
C147 C145 C148 109.4(6) . . ?
C145 C146 H46D 109.5 . . ?
C145 C146 H46E 109.5 . . ?
H46D C146 H46E 109.5 . . ?
C145 C146 H46F 109.5 . . ?
H46D C146 H46F 109.5 . . ?
H46E C146 H46F 109.5 . . ?
C145 C147 H47D 109.5 . . ?
C145 C147 H47E 109.5 . . ?
H47D C147 H47E 109.5 . . ?
C145 C147 H47F 109.5 . . ?
H47D C147 H47F 109.5 . . ?
H47E C147 H47F 109.5 . . ?
C145 C148 H48D 109.5 . . ?
C145 C148 H48E 109.5 . . ?
H48D C148 H48E 109.5 . . ?
C145 C148 H48F 109.5 . . ?
H48D C148 H48F 109.5 . . ?
H48E C148 H48F 109.5 . . ?
O144 C149 C152 112.1(5) . . ?
O144 C149 C150 105.8(4) . . ?
C152 C149 C150 110.3(5) . . ?
O144 C149 C151 107.5(5) . . ?
C152 C149 C151 111.4(5) . . ?
C150 C149 C151 109.6(5) . . ?
C149 C150 H50D 109.5 . . ?
C149 C150 H50E 109.5 . . ?
H50D C150 H50E 109.5 . . ?
C149 C150 H50F 109.5 . . ?
H50D C150 H50F 109.5 . . ?
H50E C150 H50F 109.5 . . ?
C149 C151 H51D 109.5 . . ?
C149 C151 H51E 109.5 . . ?
H51D C151 H51E 109.5 . . ?
C149 C151 H51F 109.5 . . ?
H51D C151 H51F 109.5 . . ?
H51E C151 H51F 109.5 . . ?
C149 C152 H52D 109.5 . . ?
C149 C152 H52E 109.5 . . ?
H52D C152 H52E 109.5 . . ?
C149 C152 H52F 109.5 . . ?
H52D C152 H52F 109.5 . . ?
H52E C152 H52F 109.5 . . ?
O149 K1 O146 119.96(14) . . ?
O149 K1 O145 95.58(13) . . ?
O146 K1 O145 60.46(13) . . ?
O149 K1 O147 134.48(13) . . ?
O146 K1 O147 100.46(13) . . ?
O145 K1 O147 123.88(13) . . ?
O149 K1 O148 95.40(13) . . ?
O146 K1 O148 139.20(13) . . ?
O145 K1 O148 99.17(13) . . ?
O147 K1 O148 59.76(12) . . ?
O149 K1 O150 60.43(13) . . ?
O146 K1 O150 96.63(14) . . ?
O145 K1 O150 134.49(13) . . ?
O147 K1 O150 97.26(13) . . ?
O148 K1 O150 119.71(13) . . ?
O149 K1 N2 120.53(15) . . ?
O146 K1 N2 60.70(15) . . ?
O145 K1 N2 120.53(15) . . ?
O147 K1 N2 60.86(14) . . ?
O148 K1 N2 119.96(15) . . ?
O150 K1 N2 60.64(14) . . ?
O149 K1 N1 59.91(15) . . ?
O146 K1 N1 119.79(14) . . ?
O145 K1 N1 59.85(14) . . ?
O147 K1 N1 118.34(14) . . ?
O148 K1 N1 59.24(14) . . ?
O150 K1 N1 119.71(14) . . ?
N2 K1 N1 179.19(17) . . ?
C163 O145 C162 111.8(5) . . ?
C163 O145 K1 112.9(4) . . ?
C162 O145 K1 117.6(4) . . ?
C164 O146 C165 111.5(5) . . ?
C164 O146 K1 113.9(4) . . ?
C165 O146 K1 115.9(4) . . ?
C168 O147 C169 110.7(5) . . ?
C168 O147 K1 116.1(4) . . ?
C169 O147 K1 112.8(3) . . ?
C170 O148 C171 110.5(5) . . ?
C170 O148 K1 115.7(3) . . ?
C171 O148 K1 116.3(4) . . ?
C175 O149 C174 111.0(5) . . ?
C175 O149 K1 115.1(3) . . ?
C174 O149 K1 118.6(4) . . ?
C176 O150 C177 111.1(5) . . ?
C176 O150 K1 112.8(4) . . ?
C177 O150 K1 115.7(3) . . ?
C161 N1 C172 110.7(6) . . ?
C161 N1 C173 110.6(6) . . ?
C172 N1 C173 108.8(5) . . ?
C161 N1 K1 108.5(4) . . ?
C172 N1 K1 109.8(4) . . ?
C173 N1 K1 108.4(4) . . ?
C178 N2 C167 109.7(5) . . ?
C178 N2 C166 109.4(5) . . ?
C167 N2 C166 109.0(5) . . ?
C178 N2 K1 110.0(4) . . ?
C167 N2 K1 108.8(4) . . ?
C166 N2 K1 110.1(4) . . ?
N1 C161 C162 113.8(6) . . ?
N1 C161 H61D 108.8 . . ?
C162 C161 H61D 108.8 . . ?
N1 C161 H61E 108.8 . . ?
C162 C161 H61E 108.8 . . ?
H61D C161 H61E 107.7 . . ?
O145 C162 C161 108.8(5) . . ?
O145 C162 H62D 109.9 . . ?
C161 C162 H62D 109.9 . . ?
O145 C162 H62E 109.9 . . ?
C161 C162 H62E 109.9 . . ?
H62D C162 H62E 108.3 . . ?
O145 C163 C164 109.3(5) . . ?
O145 C163 H63D 109.8 . . ?
C164 C163 H63D 109.8 . . ?
O145 C163 H63E 109.8 . . ?
C164 C163 H63E 109.8 . . ?
H63D C163 H63E 108.3 . . ?
O146 C164 C163 109.5(5) . . ?
O146 C164 H64D 109.8 . . ?
C163 C164 H64D 109.8 . . ?
O146 C164 H64E 109.8 . . ?
C163 C164 H64E 109.8 . . ?
H64D C164 H64E 108.2 . . ?
O146 C165 C166 109.4(5) . . ?
O146 C165 H65D 109.8 . . ?
C166 C165 H65D 109.8 . . ?
O146 C165 H65E 109.8 . . ?
C166 C165 H65E 109.8 . . ?
H65D C165 H65E 108.2 . . ?
N2 C166 C165 113.3(5) . . ?
N2 C166 H66D 108.9 . . ?
C165 C166 H66D 108.9 . . ?
N2 C166 H66E 108.9 . . ?
C165 C166 H66E 108.9 . . ?
H66D C166 H66E 107.7 . . ?
N2 C167 C168 113.2(5) . . ?
N2 C167 H67D 108.9 . . ?
C168 C167 H67D 108.9 . . ?
N2 C167 H67E 108.9 . . ?
C168 C167 H67E 108.9 . . ?
H67D C167 H67E 107.8 . . ?
O147 C168 C167 109.5(5) . . ?
O147 C168 H68D 109.8 . . ?
C167 C168 H68D 109.8 . . ?
O147 C168 H68E 109.8 . . ?
C167 C168 H68E 109.8 . . ?
H68D C168 H68E 108.2 . . ?
O147 C169 C170 108.9(5) . . ?
O147 C169 H69D 109.9 . . ?
C170 C169 H69D 109.9 . . ?
O147 C169 H69E 109.9 . . ?
C170 C169 H69E 109.9 . . ?
H69D C169 H69E 108.3 . . ?
O148 C170 C169 108.6(5) . . ?
O148 C170 H70D 110.0 . . ?
C169 C170 H70D 110.0 . . ?
O148 C170 H70E 110.0 . . ?
C169 C170 H70E 110.0 . . ?
H70D C170 H70E 108.4 . . ?
O148 C171 C172 108.8(5) . . ?
O148 C171 H71D 109.9 . . ?
C172 C171 H71D 109.9 . . ?
O148 C171 H71E 109.9 . . ?
C172 C171 H71E 109.9 . . ?
H71D C171 H71E 108.3 . . ?
N1 C172 C171 111.7(5) . . ?
N1 C172 H72D 109.3 . . ?
C171 C172 H72D 109.3 . . ?
N1 C172 H72E 109.3 . . ?
C171 C172 H72E 109.3 . . ?
H72D C172 H72E 107.9 . . ?
N1 C173 C174 114.0(5) . . ?
N1 C173 H73D 108.7 . . ?
C174 C173 H73D 108.7 . . ?
N1 C173 H73E 108.7 . . ?
C174 C173 H73E 108.7 . . ?
H73D C173 H73E 107.6 . . ?
O149 C174 C173 109.3(5) . . ?
O149 C174 H74D 109.8 . . ?
C173 C174 H74D 109.8 . . ?
O149 C174 H74E 109.8 . . ?
C173 C174 H74E 109.8 . . ?
H74D C174 H74E 108.3 . . ?
O149 C175 C176 109.9(5) . . ?
O149 C175 H75D 109.7 . . ?
C176 C175 H75D 109.7 . . ?
O149 C175 H75E 109.7 . . ?
C176 C175 H75E 109.7 . . ?
H75D C175 H75E 108.2 . . ?
O150 C176 C175 109.4(5) . . ?
O150 C176 H76D 109.8 . . ?
C175 C176 H76D 109.8 . . ?
O150 C176 H76E 109.8 . . ?
C175 C176 H76E 109.8 . . ?
H76D C176 H76E 108.2 . . ?
O150 C177 C178 108.8(5) . . ?
O150 C177 H77D 109.9 . . ?
C178 C177 H77D 109.9 . . ?
O150 C177 H77E 109.9 . . ?
C178 C177 H77E 109.9 . . ?
H77D C177 H77E 108.3 . . ?
N2 C178 C177 112.7(5) . . ?
N2 C178 H78D 109.0 . . ?
C177 C178 H78D 109.0 . . ?
N2 C178 H78E 109.0 . . ?
C177 C178 H78E 109.0 . . ?
H78D C178 H78E 107.8 . . ?
O156 K2 O154 135.61(14) . . ?
O156 K2 O151 122.04(13) . . ?
O154 K2 O151 97.53(12) . . ?
O156 K2 O152 95.54(12) . . ?
O154 K2 O152 123.07(13) . . ?
O151 K2 O152 60.67(12) . . ?
O156 K2 O153 97.97(13) . . ?
O154 K2 O153 59.86(12) . . ?
O151 K2 O153 134.01(12) . . ?
O152 K2 O153 96.67(13) . . ?
O156 K2 O155 60.09(12) . . ?
O154 K2 O155 99.67(13) . . ?
O151 K2 O155 96.00(13) . . ?
O152 K2 O155 132.06(13) . . ?
O153 K2 O155 125.29(13) . . ?
O156 K2 N3 120.08(13) . . ?
O154 K2 N3 60.92(13) . . ?
O151 K2 N3 60.11(13) . . ?
O152 K2 N3 120.51(13) . . ?
O153 K2 N3 120.43(13) . . ?
O155 K2 N3 60.25(13) . . ?
O156 K2 N4 59.61(13) . . ?
O154 K2 N4 119.54(13) . . ?
O151 K2 N4 119.68(13) . . ?
O152 K2 N4 59.33(13) . . ?
O153 K2 N4 60.02(13) . . ?
O155 K2 N4 119.48(13) . . ?
N3 K2 N4 179.54(15) . . ?
C183 O151 C182 111.1(4) . . ?
C183 O151 K2 112.9(3) . . ?
C182 O151 K2 116.0(3) . . ?
C185 O152 C184 111.0(4) . . ?
C185 O152 K2 115.9(3) . . ?
C184 O152 K2 113.7(3) . . ?
C189 O153 C188 110.9(4) . . ?
C189 O153 K2 113.9(3) . . ?
C188 O153 K2 114.5(3) . . ?
C191 O154 C190 111.6(5) . . ?
C191 O154 K2 114.9(3) . . ?
C190 O154 K2 114.7(3) . . ?
C195 O155 C194 111.5(5) . . ?
C195 O155 K2 111.7(3) . . ?
C194 O155 K2 115.9(3) . . ?
C197 O156 C196 111.9(5) . . ?
C197 O156 K2 116.0(3) . . ?
C196 O156 K2 115.8(3) . . ?
C181 N3 C193 109.7(5) . . ?
C181 N3 C192 109.4(5) . . ?
C193 N3 C192 109.1(5) . . ?
C181 N3 K2 110.3(3) . . ?
C193 N3 K2 109.6(3) . . ?
C192 N3 K2 108.7(3) . . ?
C187 N4 C186 110.6(5) . . ?
C187 N4 C198 109.3(5) . . ?
C186 N4 C198 109.4(5) . . ?
C187 N4 K2 108.6(3) . . ?
C186 N4 K2 109.8(3) . . ?
C198 N4 K2 109.1(3) . . ?
N3 C181 C182 112.6(5) . . ?
N3 C181 H81D 109.1 . . ?
C182 C181 H81D 109.1 . . ?
N3 C181 H81E 109.1 . . ?
C182 C181 H81E 109.1 . . ?
H81D C181 H81E 107.8 . . ?
O151 C182 C181 108.4(5) . . ?
O151 C182 H82D 110.0 . . ?
C181 C182 H82D 110.0 . . ?
O151 C182 H82E 110.0 . . ?
C181 C182 H82E 110.0 . . ?
H82D C182 H82E 108.4 . . ?
O151 C183 C184 108.8(5) . . ?
O151 C183 H83D 109.9 . . ?
C184 C183 H83D 109.9 . . ?
O151 C183 H83E 109.9 . . ?
C184 C183 H83E 109.9 . . ?
H83D C183 H83E 108.3 . . ?
O152 C184 C183 108.6(5) . . ?
O152 C184 H84D 110.0 . . ?
C183 C184 H84D 110.0 . . ?
O152 C184 H84E 110.0 . . ?
C183 C184 H84E 110.0 . . ?
H84D C184 H84E 108.3 . . ?
O152 C185 C186 109.1(5) . . ?
O152 C185 H85D 109.9 . . ?
C186 C185 H85D 109.9 . . ?
O152 C185 H85E 109.9 . . ?
C186 C185 H85E 109.9 . . ?
H85D C185 H85E 108.3 . . ?
N4 C186 C185 112.3(5) . . ?
N4 C186 H86D 109.1 . . ?
C185 C186 H86D 109.1 . . ?
N4 C186 H86E 109.1 . . ?
C185 C186 H86E 109.1 . . ?
H86D C186 H86E 107.9 . . ?
N4 C187 C188 112.7(5) . . ?
N4 C187 H87D 109.0 . . ?
C188 C187 H87D 109.0 . . ?
N4 C187 H87E 109.0 . . ?
C188 C187 H87E 109.0 . . ?
H87D C187 H87E 107.8 . . ?
O153 C188 C187 108.9(5) . . ?
O153 C188 H88D 109.9 . . ?
C187 C188 H88D 109.9 . . ?
O153 C188 H88E 109.9 . . ?
C187 C188 H88E 109.9 . . ?
H88D C188 H88E 108.3 . . ?
O153 C189 C190 108.3(5) . . ?
O153 C189 H89D 110.0 . . ?
C190 C189 H89D 110.0 . . ?
O153 C189 H89E 110.0 . . ?
C190 C189 H89E 110.0 . . ?
H89D C189 H89E 108.4 . . ?
O154 C190 C189 108.5(5) . . ?
O154 C190 H90D 110.0 . . ?
C189 C190 H90D 110.0 . . ?
O154 C190 H90E 110.0 . . ?
C189 C190 H90E 110.0 . . ?
H90D C190 H90E 108.4 . . ?
O154 C191 C192 109.3(5) . . ?
O154 C191 H91D 109.8 . . ?
C192 C191 H91D 109.8 . . ?
O154 C191 H91E 109.8 . . ?
C192 C191 H91E 109.8 . . ?
H91D C191 H91E 108.3 . . ?
N3 C192 C191 113.5(5) . . ?
N3 C192 H92D 108.9 . . ?
C191 C192 H92D 108.9 . . ?
N3 C192 H92E 108.9 . . ?
C191 C192 H92E 108.9 . . ?
H92D C192 H92E 107.7 . . ?
N3 C193 C194 112.3(5) . . ?
N3 C193 H93D 109.1 . . ?
C194 C193 H93D 109.1 . . ?
N3 C193 H93E 109.1 . . ?
C194 C193 H93E 109.1 . . ?
H93D C193 H93E 107.9 . . ?
O155 C194 C193 108.7(5) . . ?
O155 C194 H94D 109.9 . . ?
C193 C194 H94D 109.9 . . ?
O155 C194 H94E 109.9 . . ?
C193 C194 H94E 109.9 . . ?
H94D C194 H94E 108.3 . . ?
O155 C195 C196 108.2(5) . . ?
O155 C195 H95D 110.1 . . ?
C196 C195 H95D 110.1 . . ?
O155 C195 H95E 110.1 . . ?
C196 C195 H95E 110.1 . . ?
H95D C195 H95E 108.4 . . ?
O156 C196 C195 108.7(5) . . ?
O156 C196 H96D 109.9 . . ?
C195 C196 H96D 109.9 . . ?
O156 C196 H96E 109.9 . . ?
C195 C196 H96E 109.9 . . ?
H96D C196 H96E 108.3 . . ?
O156 C197 C198 108.8(5) . . ?
O156 C197 H97D 109.9 . . ?
C198 C197 H97D 109.9 . . ?
O156 C197 H97E 109.9 . . ?
C198 C197 H97E 109.9 . . ?
H97D C197 H97E 108.3 . . ?
N4 C198 C197 112.3(5) . . ?
N4 C198 H98D 109.1 . . ?
C197 C198 H98D 109.1 . . ?
N4 C198 H98E 109.1 . . ?
C197 C198 H98E 109.1 . . ?
H98D C198 H98E 107.9 . . ?

loop_
_geom_torsion_atom_site_label_1
_geom_torsion_atom_site_label_2
_geom_torsion_atom_site_label_3
_geom_torsion_atom_site_label_4
_geom_torsion
_geom_torsion_site_symmetry_1
_geom_torsion_site_symmetry_2
_geom_torsion_site_symmetry_3
_geom_torsion_site_symmetry_4
_geom_torsion_publ_flag
O4 Si1 O1 U1 -100.1(7) . . . . ?
O3 Si1 O1 U1 139.6(7) . . . . ?
O2 Si1 O1 U1 17.6(8) . . . . ?
O1 Si1 O2 C1 -170.6(5) . . . . ?
O4 Si1 O2 C1 -46.6(6) . . . . ?
O3 Si1 O2 C1 65.7(5) . . . . ?
O1 Si1 O3 C5 -35.6(5) . . . . ?
O4 Si1 O3 C5 -162.0(5) . . . . ?
O2 Si1 O3 C5 85.0(5) . . . . ?
O1 Si1 O4 C9 -53.3(5) . . . . ?
O3 Si1 O4 C9 71.5(5) . . . . ?
O2 Si1 O4 C9 -172.2(5) . . . . ?
O24 Si2 O21 U1 24.0(15) . . . . ?
O22 Si2 O21 U1 -93.3(14) . . . . ?
O23 Si2 O21 U1 146.9(13) . . . . ?
O21 Si2 O22 C21 -72.8(5) . . . . ?
O24 Si2 O22 C21 169.0(5) . . . . ?
O23 Si2 O22 C21 50.8(5) . . . . ?
O21 Si2 O23 C25 -39.3(5) . . . . ?
O24 Si2 O23 C25 81.2(5) . . . . ?
O22 Si2 O23 C25 -164.6(4) . . . . ?
O21 Si2 O24 C29 -170.5(5) . . . . ?
O22 Si2 O24 C29 -47.5(5) . . . . ?
O23 Si2 O24 C29 66.2(5) . . . . ?
O41 Si3 O42 C41 38.2(6) . . . . ?
O43 Si3 O42 C41 -82.0(6) . . . . ?
O44 Si3 O42 C41 163.4(5) . . . . ?
O41 Si3 O43 C45 156.3(7) . . . . ?
O44 Si3 O43 C45 33.9(7) . . . . ?
O42 Si3 O43 C45 -80.4(7) . . . . ?
O41 Si3 O44 C49 79.7(6) . . . . ?
O43 Si3 O44 C49 -162.9(6) . . . . ?
O42 Si3 O44 C49 -44.2(6) . . . . ?
O61 Si4 O62 C61 -35.1(6) . . . . ?
O64 Si4 O62 C61 -161.3(5) . . . . ?
O63 Si4 O62 C61 89.0(5) . . . . ?
O61 Si4 O63 C65 -45.2(5) . . . . ?
O62 Si4 O63 C65 -170.4(5) . . . . ?
O64 Si4 O63 C65 79.7(5) . . . . ?
O61 Si4 O64 C69 -42.4(5) . . . . ?
O62 Si4 O64 C69 84.5(5) . . . . ?
O63 Si4 O64 C69 -166.9(4) . . . . ?
Si1 O2 C1 C3 73.3(7) . . . . ?
Si1 O2 C1 C4 -168.5(4) . . . . ?
Si1 O2 C1 C2 -49.8(7) . . . . ?
Si1 O3 C5 C7 -159.1(4) . . . . ?
Si1 O3 C5 C8 81.0(6) . . . . ?
Si1 O3 C5 C6 -40.8(7) . . . . ?
Si1 O4 C9 C10 -62.7(7) . . . . ?
Si1 O4 C9 C12 60.9(7) . . . . ?
Si1 O4 C9 C11 178.7(4) . . . . ?
Si2 O22 C21 C24 -90.7(7) . . . . ?
Si2 O22 C21 C22 148.5(5) . . . . ?
Si2 O22 C21 C23 29.7(8) . . . . ?
Si2 O23 C25 C26 79.9(6) . . . . ?
Si2 O23 C25 C28 -42.5(7) . . . . ?
Si2 O23 C25 C27 -162.2(4) . . . . ?
Si2 O24 C29 C32 -155.9(5) . . . . ?
Si2 O24 C29 C30 83.2(7) . . . . ?
Si2 O24 C29 C31 -37.6(7) . . . . ?
Si3 O42 C41 C43 52.9(10) . . . . ?
Si3 O42 C41 C42 -70.9(9) . . . . ?
Si3 O42 C41 C44 173.2(6) . . . . ?
Si3 O43 C45 C46 157.9(7) . . . . ?
Si3 O43 C45 C48 -80.3(10) . . . . ?
Si3 O43 C45 C47 39.7(10) . . . . ?
Si3 O44 C49 C51 -157.5(6) . . . . ?
Si3 O44 C49 C50 83.3(7) . . . . ?
Si3 O44 C49 C52 -36.9(8) . . . . ?
Si4 O62 C61 C62 78.9(7) . . . . ?
Si4 O62 C61 C64 -159.9(5) . . . . ?
Si4 O62 C61 C63 -42.3(8) . . . . ?
Si4 O63 C65 C68 63.6(7) . . . . ?
Si4 O63 C65 C66 -175.7(4) . . . . ?
Si4 O63 C65 C67 -56.9(6) . . . . ?
Si4 O64 C69 C72 -163.9(4) . . . . ?
Si4 O64 C69 C71 -44.9(7) . . . . ?
Si4 O64 C69 C70 77.0(6) . . . . ?
O84 Si5 O81 U2 -15.7(10) . . . . ?
O83 Si5 O81 U2 101.7(9) . . . . ?
O82 Si5 O81 U2 -138.4(9) . . . . ?
O81 Si5 O82 C81 36.4(6) . . . . ?
O84 Si5 O82 C81 -85.2(5) . . . . ?
O83 Si5 O82 C81 162.2(5) . . . . ?
O81 Si5 O83 C85 49.0(5) . . . . ?
O84 Si5 O83 C85 168.3(4) . . . . ?
O82 Si5 O83 C85 -75.3(5) . . . . ?
O81 Si5 O84 C89 169.5(5) . . . . ?
O83 Si5 O84 C89 45.9(5) . . . . ?
O82 Si5 O84 C89 -66.5(5) . . . . ?
O102 Si6 O101 U2 -15.5(10) . . . . ?
O104 Si6 O101 U2 102.3(9) . . . . ?
O103 Si6 O101 U2 -137.7(9) . . . . ?
O101 Si6 O102 C101 172.2(5) . . . . ?
O104 Si6 O102 C101 48.0(5) . . . . ?
O103 Si6 O102 C101 -64.2(5) . . . . ?
O101 Si6 O103 C105 37.7(6) . . . . ?
O102 Si6 O103 C105 -82.6(5) . . . . ?
O104 Si6 O103 C105 164.2(5) . . . . ?
O101 Si6 O104 C109 55.4(5) . . . . ?
O102 Si6 O104 C109 174.2(4) . . . . ?
O103 Si6 O104 C109 -69.1(5) . . . . ?
O123 Si7 O121 U2 -20.0(7) . . . . ?
O124 Si7 O121 U2 98.1(7) . . . . ?
O122 Si7 O121 U2 -143.1(6) . . . . ?
O121 Si7 O122 C121 37.6(6) . . . . ?
O123 Si7 O122 C121 -84.3(5) . . . . ?
O124 Si7 O122 C121 162.5(5) . . . . ?
O121 Si7 O123 C125 170.6(5) . . . . ?
O124 Si7 O123 C125 47.0(5) . . . . ?
O122 Si7 O123 C125 -65.0(5) . . . . ?
O121 Si7 O124 C129 53.9(5) . . . . ?
O123 Si7 O124 C129 173.4(5) . . . . ?
O122 Si7 O124 C129 -69.9(5) . . . . ?
O141 Si8 O142 C141 -39.6(5) . . . . ?
O143 Si8 O142 C141 85.8(5) . . . . ?
O144 Si8 O142 C141 -164.9(4) . . . . ?
O141 Si8 O143 C145 -38.4(6) . . . . ?
O142 Si8 O143 C145 -163.6(5) . . . . ?
O144 Si8 O143 C145 87.5(5) . . . . ?
O141 Si8 O144 C149 -38.7(5) . . . . ?
O142 Si8 O144 C149 86.5(5) . . . . ?
O143 Si8 O144 C149 -164.8(4) . . . . ?
Si5 O82 C81 C82 159.0(5) . . . . ?
Si5 O82 C81 C83 -82.4(6) . . . . ?
Si5 O82 C81 C84 39.0(7) . . . . ?
Si5 O83 C85 C87 51.3(6) . . . . ?
Si5 O83 C85 C86 171.3(4) . . . . ?
Si5 O83 C85 C88 -71.0(6) . . . . ?
Si5 O84 C89 C91 -76.7(6) . . . . ?
Si5 O84 C89 C90 164.5(5) . . . . ?
Si5 O84 C89 C92 45.4(7) . . . . ?
Si6 O102 C101 C103 166.2(4) . . . . ?
Si6 O102 C101 C102 -75.1(7) . . . . ?
Si6 O102 C101 C104 47.0(7) . . . . ?
Si6 O103 C105 C107 162.0(4) . . . . ?
Si6 O103 C105 C106 40.6(8) . . . . ?
Si6 O103 C105 C108 -79.6(6) . . . . ?
Si6 O104 C109 C110 59.5(7) . . . . ?
Si6 O104 C109 C111 178.0(4) . . . . ?
Si6 O104 C109 C112 -64.0(6) . . . . ?
Si7 O122 C121 C123 41.5(8) . . . . ?
Si7 O122 C121 C124 164.4(5) . . . . ?
Si7 O122 C121 C122 -79.5(7) . . . . ?
Si7 O123 C125 C127 42.5(7) . . . . ?
Si7 O123 C125 C128 -79.8(7) . . . . ?
Si7 O123 C125 C126 161.7(4) . . . . ?
Si7 O124 C129 C130 57.6(7) . . . . ?
Si7 O124 C129 C131 177.0(4) . . . . ?
Si7 O124 C129 C132 -65.1(6) . . . . ?
Si8 O142 C141 C142 87.4(6) . . . . ?
Si8 O142 C141 C144 -155.0(4) . . . . ?
Si8 O142 C141 C143 -35.0(7) . . . . ?
Si8 O143 C145 C146 -34.8(7) . . . . ?
Si8 O143 C145 C147 88.6(6) . . . . ?
Si8 O143 C145 C148 -155.1(5) . . . . ?
Si8 O144 C149 C152 -35.1(7) . . . . ?
Si8 O144 C149 C150 -155.3(4) . . . . ?
Si8 O144 C149 C151 87.7(6) . . . . ?
C172 N1 C161 C162 164.9(6) . . . . ?
C173 N1 C161 C162 -74.3(7) . . . . ?
K1 N1 C161 C162 44.4(7) . . . . ?
C163 O145 C162 C161 -175.4(6) . . . . ?
K1 O145 C162 C161 51.5(7) . . . . ?
N1 C161 C162 O145 -66.0(8) . . . . ?
C162 O145 C163 C164 173.9(6) . . . . ?
K1 O145 C163 C164 -50.7(6) . . . . ?
C165 O146 C164 C163 178.0(6) . . . . ?
K1 O146 C164 C163 -48.5(7) . . . . ?
O145 C163 C164 O146 67.5(7) . . . . ?
C164 O146 C165 C166 -173.4(6) . . . . ?
K1 O146 C165 C166 54.1(6) . . . . ?
C178 N2 C166 C165 160.9(6) . . . . ?
C167 N2 C166 C165 -79.2(7) . . . . ?
K1 N2 C166 C165 40.0(6) . . . . ?
O146 C165 C166 N2 -64.2(7) . . . . ?
C178 N2 C167 C168 -75.3(7) . . . . ?
C166 N2 C167 C168 165.0(5) . . . . ?
K1 N2 C167 C168 44.9(6) . . . . ?
C169 O147 C168 C167 -178.7(5) . . . . ?
K1 O147 C168 C167 51.0(6) . . . . ?
N2 C167 C168 O147 -66.5(7) . . . . ?
C168 O147 C169 C170 174.1(5) . . . . ?
K1 O147 C169 C170 -53.9(6) . . . . ?
C171 O148 C170 C169 179.5(5) . . . . ?
K1 O148 C170 C169 -45.5(6) . . . . ?
O147 C169 C170 O148 66.8(7) . . . . ?
C170 O148 C171 C172 -167.8(5) . . . . ?
K1 O148 C171 C172 57.5(6) . . . . ?
C161 N1 C172 C171 -78.1(7) . . . . ?
C173 N1 C172 C171 160.1(6) . . . . ?
K1 N1 C172 C171 41.6(6) . . . . ?
O148 C171 C172 N1 -67.2(7) . . . . ?
C161 N1 C173 C174 160.0(6) . . . . ?
C172 N1 C173 C174 -78.2(7) . . . . ?
K1 N1 C173 C174 41.1(7) . . . . ?
C175 O149 C174 C173 -170.8(6) . . . . ?
K1 O149 C174 C173 52.7(7) . . . . ?
N1 C173 C174 O149 -63.8(8) . . . . ?
C174 O149 C175 C176 176.7(5) . . . . ?
K1 O149 C175 C176 -45.2(6) . . . . ?
C177 O150 C176 C175 176.5(5) . . . . ?
K1 O150 C176 C175 -51.7(6) . . . . ?
O149 C175 C176 O150 65.8(7) . . . . ?
C176 O150 C177 C178 -176.8(5) . . . . ?
K1 O150 C177 C178 52.9(6) . . . . ?
C167 N2 C178 C177 163.2(5) . . . . ?
C166 N2 C178 C177 -77.3(7) . . . . ?
K1 N2 C178 C177 43.7(6) . . . . ?
O150 C177 C178 N2 -66.2(7) . . . . ?
C193 N3 C181 C182 -161.3(5) . . . . ?
C192 N3 C181 C182 79.0(6) . . . . ?
K2 N3 C181 C182 -40.5(5) . . . . ?
C183 O151 C182 C181 173.1(5) . . . . ?
K2 O151 C182 C181 -56.2(5) . . . . ?
N3 C181 C182 O151 65.5(6) . . . . ?
C182 O151 C183 C184 -175.8(5) . . . . ?
K2 O151 C183 C184 51.9(5) . . . . ?
C185 O152 C184 C183 -178.4(5) . . . . ?
K2 O152 C184 C183 48.8(5) . . . . ?
O151 C183 C184 O152 -68.4(6) . . . . ?
C184 O152 C185 C186 169.4(5) . . . . ?
K2 O152 C185 C186 -58.9(6) . . . . ?
C187 N4 C186 C185 -158.4(5) . . . . ?
C198 N4 C186 C185 81.1(6) . . . . ?
K2 N4 C186 C185 -38.6(6) . . . . ?
O152 C185 C186 N4 66.2(6) . . . . ?
C186 N4 C187 C188 79.4(6) . . . . ?
C198 N4 C187 C188 -160.1(5) . . . . ?
K2 N4 C187 C188 -41.1(6) . . . . ?
C189 O153 C188 C187 170.8(5) . . . . ?
K2 O153 C188 C187 -58.5(5) . . . . ?
N4 C187 C188 O153 68.8(7) . . . . ?
C188 O153 C189 C190 -178.2(5) . . . . ?
K2 O153 C189 C190 50.8(6) . . . . ?
C191 O154 C190 C189 -177.5(5) . . . . ?
K2 O154 C190 C189 49.6(6) . . . . ?
O153 C189 C190 O154 -67.2(6) . . . . ?
C190 O154 C191 C192 170.8(5) . . . . ?
K2 O154 C191 C192 -56.4(5) . . . . ?
C181 N3 C192 C191 -160.5(5) . . . . ?
C193 N3 C192 C191 79.4(6) . . . . ?
K2 N3 C192 C191 -40.1(6) . . . . ?
O154 C191 C192 N3 66.6(7) . . . . ?
C181 N3 C193 C194 77.1(6) . . . . ?
C192 N3 C193 C194 -163.0(5) . . . . ?
K2 N3 C193 C194 -44.1(6) . . . . ?
C195 O155 C194 C193 176.8(5) . . . . ?
K2 O155 C194 C193 -54.0(6) . . . . ?
N3 C193 C194 O155 67.2(7) . . . . ?
C194 O155 C195 C196 -173.1(5) . . . . ?
K2 O155 C195 C196 55.4(5) . . . . ?
C197 O156 C196 C195 -178.9(5) . . . . ?
K2 O156 C196 C195 45.1(6) . . . . ?
O155 C195 C196 O156 -67.8(6) . . . . ?
C196 O156 C197 C198 163.7(5) . . . . ?
K2 O156 C197 C198 -60.5(6) . . . . ?
C187 N4 C198 C197 81.1(6) . . . . ?
C186 N4 C198 C197 -157.6(5) . . . . ?
K2 N4 C198 C197 -37.6(6) . . . . ?
O156 C197 C198 N4 66.1(7) . . . . ?

_refine_diff_density_max         1.753
_refine_diff_density_min         -1.698
_refine_diff_density_rms         0.082

_shelx_res_file                  
;
TITL shelxt_c.res in P2(1)2(1)2(1)
    shelx.res
    created by SHELXL-2016/6 at 17:15:50 on 13-Feb-2017
CELL 1.54184 25.929093  26.182609  26.166790    90.0000    90.0000    90.0000
ZERR 8 0.000156   0.000176   0.000155     0.0000     0.0000     0.0000
LATT -1
SYMM 0.5-X,-Y,0.5+Z
SYMM -X,0.5+Y,0.5-Z
SYMM 0.5+X,0.5-Y,-Z
SFAC C H K N O Si U
UNIT 528 1152 8 16 176 32 8

L.S. 10
ACTA
FMAP 2
PLAN  20
TEMP -173.15
BOND $H
CONF
OMIT 4   2   3
TWIN -1 0 0 0 -1 0 0 0 -1 2
WGHT    0.015700   30.214602
BASF   0.10765
FVAR       0.78467
U1    7    0.006985   -0.013219    0.997365    11.00000    0.01873    0.01871 =
         0.02095    0.00240   -0.00110    0.00172
SI1   6    0.095006   -0.098094    0.922346    11.00000    0.01841    0.01958 =
         0.02342    0.00131   -0.00128   -0.00026
SI2   6    0.071115    0.083574    1.082395    11.00000    0.02233    0.02069 =
         0.02203    0.00047    0.00214    0.00047
SI3   6   -0.082016   -0.094084    1.077739    11.00000    0.02455    0.02594 =
         0.03550    0.00334    0.00732   -0.00026
SI4   6   -0.077652    0.071574    0.914463    11.00000    0.01814    0.01860 =
         0.02085    0.00147   -0.00042    0.00002
O1    5    0.068062   -0.054386    0.954260    11.00000    0.02667    0.02656 =
         0.03432   -0.00350    0.00213    0.00662
O2    5    0.049696   -0.134859    0.899071    11.00000    0.02374    0.02374 =
         0.03365   -0.00172   -0.00549   -0.00022
O3    5    0.131337   -0.076113    0.876219    11.00000    0.02527    0.02313 =
         0.02714    0.00727    0.00204    0.00030
O4    5    0.132894   -0.136022    0.954764    11.00000    0.02195    0.02381 =
         0.02752    0.00066   -0.00517    0.00066
O21   5    0.049279    0.038613    1.048156    11.00000    0.03909    0.02596 =
         0.02638   -0.00303   -0.00271    0.00026
O22   5    0.112920    0.120552    1.053808    11.00000    0.02231    0.03058 =
         0.03017    0.00677    0.00540    0.00182
O23   5    0.101065    0.062384    1.133489    11.00000    0.02466    0.02458 =
         0.02380    0.00419    0.00008   -0.00161
O24   5    0.022661    0.120091    1.097391    11.00000    0.01979    0.02677 =
         0.03293   -0.00495    0.00204    0.00226
O41   5   -0.041833   -0.065402    1.042910    11.00000    0.03250    0.03482 =
         0.05498    0.01870    0.00750   -0.00776
O42   5   -0.065788   -0.153411    1.088234    11.00000    0.02663    0.03095 =
         0.04448    0.01046    0.00555    0.00079
O43   5   -0.086440   -0.061835    1.130252    11.00000    0.03124    0.05504 =
         0.04822   -0.01341    0.00442    0.00003
O44   5   -0.140080   -0.096574    1.054312    11.00000    0.03017    0.02996 =
         0.04562   -0.00098   -0.00016   -0.00088
O61   5   -0.040419    0.034040    0.944860    11.00000    0.02492    0.02750 =
         0.02763    0.00696   -0.00604    0.00380
O62   5   -0.118057    0.103449    0.949846    11.00000    0.02971    0.02922 =
         0.02842   -0.00139    0.00773    0.00448
O63   5   -0.115104    0.042154    0.873468    11.00000    0.02629    0.02493 =
         0.02723   -0.00243   -0.00207   -0.00030
O64   5   -0.047540    0.114637    0.880811    11.00000    0.01808    0.02590 =
         0.03241    0.00699   -0.00140   -0.00391
C1    1    0.051355   -0.183187    0.873356    11.00000    0.02962    0.02423 =
         0.03506   -0.00190   -0.00771   -0.00228
C2    1    0.090392   -0.182417    0.829484    11.00000    0.05215    0.03499 =
         0.04120   -0.00855    0.00560   -0.00031
AFIX 137
H2A   2    0.081981   -0.154490    0.805982    11.00000   -1.50000
H2B   2    0.089048   -0.214995    0.811092    11.00000   -1.50000
H2C   2    0.125140   -0.177272    0.843288    11.00000   -1.50000
AFIX   0
C3    1    0.063897   -0.225664    0.910672    11.00000    0.04758    0.02470 =
         0.04676    0.00180   -0.01266   -0.00085
AFIX 137
H3A   2    0.098779   -0.220688    0.924205    11.00000   -1.50000
H3B   2    0.061997   -0.258652    0.893077    11.00000   -1.50000
H3C   2    0.039028   -0.225124    0.938869    11.00000   -1.50000
AFIX   0
C4    1   -0.002879   -0.190785    0.852229    11.00000    0.03739    0.03561 =
         0.05643    0.00043   -0.01963   -0.00706
AFIX 137
H4A   2   -0.027394   -0.193550    0.880600    11.00000   -1.50000
H4B   2   -0.003946   -0.222129    0.831786    11.00000   -1.50000
H4C   2   -0.012173   -0.161562    0.830716    11.00000   -1.50000
AFIX   0
C5    1    0.123831   -0.031902    0.843958    11.00000    0.02471    0.02994 =
         0.03255    0.01166    0.00118   -0.00114
C6    1    0.067313   -0.027498    0.828337    11.00000    0.02677    0.04912 =
         0.04131    0.01694   -0.00614    0.00384
AFIX 137
H6A   2    0.045967   -0.022835    0.858890    11.00000   -1.50000
H6B   2    0.056724   -0.058718    0.810541    11.00000   -1.50000
H6C   2    0.062945    0.001888    0.805548    11.00000   -1.50000
AFIX   0
C7    1    0.156951   -0.041795    0.797163    11.00000    0.03862    0.05238 =
         0.03265    0.01210    0.00476    0.00127
AFIX 137
H7A   2    0.154319   -0.012732    0.773707    11.00000   -1.50000
H7B   2    0.144958   -0.072827    0.779922    11.00000   -1.50000
H7C   2    0.192959   -0.046213    0.807649    11.00000   -1.50000
AFIX   0
C8    1    0.141459    0.015091    0.873567    11.00000    0.03232    0.03240 =
         0.04989    0.00824    0.00568   -0.00430
AFIX 137
H8A   2    0.178190    0.011864    0.881781    11.00000   -1.50000
H8B   2    0.121531    0.017931    0.905263    11.00000   -1.50000
H8C   2    0.135991    0.045693    0.852694    11.00000   -1.50000
AFIX   0
C9    1    0.175535   -0.125388    0.987965    11.00000    0.02076    0.02848 =
         0.02275   -0.00095   -0.00432   -0.00191
C10   1    0.218597   -0.099415    0.958545    11.00000    0.02734    0.04186 =
         0.04352    0.00855   -0.00525   -0.01122
AFIX 137
H10A  2    0.227871   -0.120272    0.928836    11.00000   -1.50000
H10B  2    0.248761   -0.095486    0.980767    11.00000   -1.50000
H10C  2    0.206974   -0.065710    0.947030    11.00000   -1.50000
AFIX   0
C11   1    0.193236   -0.177932    1.006905    11.00000    0.03202    0.03055 =
         0.03275    0.00184   -0.00530    0.00386
AFIX 137
H11A  2    0.164437   -0.195230    1.023894    11.00000   -1.50000
H11B  2    0.221732   -0.173692    1.031139    11.00000   -1.50000
H11C  2    0.204859   -0.198473    0.977791    11.00000   -1.50000
AFIX   0
C12   1    0.157288   -0.093196    1.032925    11.00000    0.04175    0.03466 =
         0.03240   -0.00569   -0.00785    0.00508
AFIX 137
H12A  2    0.146038   -0.059667    1.020563    11.00000   -1.50000
H12B  2    0.185676   -0.088821    1.057259    11.00000   -1.50000
H12C  2    0.128404   -0.110380    1.049891    11.00000   -1.50000
AFIX   0
C21   1    0.165456    0.111137    1.039695    11.00000    0.02169    0.04309 =
         0.02830    0.00817    0.00557    0.00304
C22   1    0.175359    0.141687    0.991937    11.00000    0.04306    0.06557 =
         0.03907    0.01795    0.01159    0.00343
AFIX 137
H22A  2    0.151684    0.130562    0.964949    11.00000   -1.50000
H22B  2    0.211022    0.136357    0.980742    11.00000   -1.50000
H22C  2    0.169815    0.178025    0.999039    11.00000   -1.50000
AFIX   0
C23   1    0.174240    0.053944    1.028273    11.00000    0.04347    0.04989 =
         0.06296    0.00901    0.02265    0.01275
AFIX 137
H23A  2    0.164901    0.033672    1.058365    11.00000   -1.50000
H23B  2    0.210639    0.048220    1.019967    11.00000   -1.50000
H23C  2    0.152758    0.043637    0.999236    11.00000   -1.50000
AFIX   0
C24   1    0.199008    0.127392    1.082788    11.00000    0.03142    0.11916 =
         0.04678   -0.00753   -0.00131   -0.01358
AFIX 137
H24A  2    0.196081    0.164410    1.087502    11.00000   -1.50000
H24B  2    0.234910    0.118533    1.075143    11.00000   -1.50000
H24C  2    0.188154    0.109949    1.114131    11.00000   -1.50000
AFIX   0
C25   1    0.087761    0.020445    1.166165    11.00000    0.03131    0.02341 =
         0.02704    0.00309   -0.00058   -0.00384
C26   1    0.105025   -0.028935    1.141115    11.00000    0.04245    0.02979 =
         0.04140    0.00138    0.00080    0.00650
AFIX 137
H26A  2    0.086538   -0.033527    1.108774    11.00000   -1.50000
H26B  2    0.097492   -0.057697    1.163890    11.00000   -1.50000
H26C  2    0.142197   -0.027478    1.134501    11.00000   -1.50000
AFIX   0
C27   1    0.118277    0.029327    1.215719    11.00000    0.04851    0.03649 =
         0.02874    0.00984   -0.00974   -0.01024
AFIX 137
H27A  2    0.154999    0.032993    1.207652    11.00000   -1.50000
H27B  2    0.113418    0.000156    1.238687    11.00000   -1.50000
H27C  2    0.105874    0.060495    1.232421    11.00000   -1.50000
AFIX   0
C28   1    0.030194    0.019038    1.177298    11.00000    0.03259    0.02916 =
         0.03802    0.00507    0.00446   -0.00550
AFIX 137
H28A  2    0.019118    0.052317    1.190465    11.00000   -1.50000
H28B  2    0.023041   -0.007418    1.202826    11.00000   -1.50000
H28C  2    0.011338    0.011308    1.145775    11.00000   -1.50000
AFIX   0
C29   1    0.021463    0.169197    1.121557    11.00000    0.03310    0.02377 =
         0.02937   -0.00563    0.00382    0.00164
C30   1    0.030633    0.210089    1.081702    11.00000    0.08830    0.02797 =
         0.03504    0.00396    0.01320    0.01265
AFIX 137
H30A  2    0.063186    0.203272    1.063936    11.00000   -1.50000
H30B  2    0.032418    0.243560    1.098371    11.00000   -1.50000
H30C  2    0.002233    0.209915    1.056990    11.00000   -1.50000
AFIX   0
C31   1    0.062301    0.173355    1.163079    11.00000    0.05734    0.02954 =
         0.04087   -0.01424   -0.01122    0.00191
AFIX 137
H31A  2    0.057567    0.145719    1.187898    11.00000   -1.50000
H31B  2    0.059009    0.206366    1.180426    11.00000   -1.50000
H31C  2    0.096639    0.170658    1.147664    11.00000   -1.50000
AFIX   0
C32   1   -0.031195    0.173769    1.145801    11.00000    0.03949    0.05152 =
         0.06237   -0.01895    0.01549    0.00589
AFIX 137
H32A  2   -0.057599    0.174756    1.119023    11.00000   -1.50000
H32B  2   -0.032859    0.205223    1.166034    11.00000   -1.50000
H32C  2   -0.037294    0.144294    1.168078    11.00000   -1.50000
AFIX   0
C41   1   -0.015851   -0.176182    1.097030    11.00000    0.02720    0.02791 =
         0.05563    0.01061    0.00751    0.00247
C42   1    0.015006   -0.175878    1.048933    11.00000    0.09103    0.10030 =
         0.09487    0.05283    0.05661    0.06251
AFIX 137
H42A  2   -0.007251   -0.184964    1.020061    11.00000   -1.50000
H42B  2    0.043113   -0.200750    1.051688    11.00000   -1.50000
H42C  2    0.029433   -0.141720    1.043444    11.00000   -1.50000
AFIX   0
C43   1    0.010615   -0.149064    1.139130    11.00000    0.07499    0.09396 =
         0.14625   -0.05598   -0.06233    0.04849
AFIX 137
H43A  2    0.021912   -0.115392    1.127206    11.00000   -1.50000
H43B  2    0.040661   -0.168920    1.150153    11.00000   -1.50000
H43C  2   -0.013195   -0.144917    1.167918    11.00000   -1.50000
AFIX   0
C44   1   -0.026444   -0.230990    1.110615    11.00000    0.04220    0.03621 =
         0.14963    0.03740    0.00734    0.00627
AFIX 137
H44A  2   -0.042992   -0.232601    1.144248    11.00000   -1.50000
H44B  2    0.006096   -0.250007    1.111522    11.00000   -1.50000
H44C  2   -0.049341   -0.246083    1.084928    11.00000   -1.50000
AFIX   0
C45   1   -0.124593   -0.056910    1.168352    11.00000    0.03329    0.05316 =
         0.03153    0.00201    0.00909    0.00672
C46   1   -0.098383   -0.038518    1.216345    11.00000    0.05796    0.12114 =
         0.04639   -0.02148    0.00076   -0.00464
AFIX 137
H46A  2   -0.074501   -0.064813    1.228608    11.00000   -1.50000
H46B  2   -0.124388   -0.031673    1.242645    11.00000   -1.50000
H46C  2   -0.079213   -0.007108    1.208995    11.00000   -1.50000
AFIX   0
C47   1   -0.148924   -0.110017    1.178456    11.00000    0.09849    0.08004 =
         0.05825    0.00615    0.03069   -0.01667
AFIX 137
H47A  2   -0.157741   -0.126163    1.145817    11.00000   -1.50000
H47B  2   -0.180214   -0.105946    1.199064    11.00000   -1.50000
H47C  2   -0.124204   -0.131528    1.196878    11.00000   -1.50000
AFIX   0
C48   1   -0.165939   -0.020218    1.150855    11.00000    0.07828    0.10679 =
         0.07241   -0.00542    0.00831    0.04933
AFIX 137
H48A  2   -0.151120    0.014014    1.147153    11.00000   -1.50000
H48B  2   -0.193777   -0.019306    1.176172    11.00000   -1.50000
H48C  2   -0.179745   -0.031559    1.117890    11.00000   -1.50000
AFIX   0
C49   1   -0.163245   -0.128840    1.016298    11.00000    0.03855    0.02908 =
         0.03985    0.00262   -0.00408   -0.00695
C50   1   -0.179756   -0.178331    1.041886    11.00000    0.06714    0.03972 =
         0.05546    0.00751   -0.00015   -0.01974
AFIX 137
H50A  2   -0.149291   -0.196097    1.055126    11.00000   -1.50000
H50B  2   -0.197291   -0.200136    1.016892    11.00000   -1.50000
H50C  2   -0.203331   -0.170665    1.070137    11.00000   -1.50000
AFIX   0
C51   1   -0.209738   -0.099995    0.995919    11.00000    0.04686    0.04480 =
         0.08977   -0.00510   -0.02811    0.00023
AFIX 137
H51A  2   -0.232370   -0.090580    1.024396    11.00000   -1.50000
H51B  2   -0.228679   -0.121770    0.971926    11.00000   -1.50000
H51C  2   -0.198154   -0.069028    0.978289    11.00000   -1.50000
AFIX   0
C52   1   -0.125440   -0.140808    0.973236    11.00000    0.06129    0.06401 =
         0.03614    0.00673    0.00330   -0.00711
AFIX 137
H52A  2   -0.113874   -0.108875    0.957414    11.00000   -1.50000
H52B  2   -0.142544   -0.162089    0.947507    11.00000   -1.50000
H52C  2   -0.095626   -0.159146    0.987133    11.00000   -1.50000
AFIX   0
C61   1   -0.144811    0.089729    0.995377    11.00000    0.02992    0.03443 =
         0.02723   -0.00140    0.01004    0.00009
C62   1   -0.109679    0.093761    1.040179    11.00000    0.04465    0.09572 =
         0.03093   -0.00436    0.00417   -0.00180
AFIX 137
H62A  2   -0.080010    0.071108    1.035225    11.00000   -1.50000
H62B  2   -0.128244    0.083748    1.071225    11.00000   -1.50000
H62C  2   -0.097652    0.129081    1.043586    11.00000   -1.50000
AFIX   0
C63   1   -0.165473    0.034853    0.990632    11.00000    0.05225    0.03824 =
         0.05515   -0.00358    0.02308   -0.00963
AFIX 137
H63A  2   -0.188209    0.032465    0.960810    11.00000   -1.50000
H63B  2   -0.184859    0.025983    1.021533    11.00000   -1.50000
H63C  2   -0.136513    0.011154    0.986531    11.00000   -1.50000
AFIX   0
C64   1   -0.190320    0.126455    0.999528    11.00000    0.04405    0.04148 =
         0.04889   -0.00022    0.02203    0.01136
AFIX 137
H64A  2   -0.177613    0.161706    0.999467    11.00000   -1.50000
H64B  2   -0.209060    0.119887    1.031381    11.00000   -1.50000
H64C  2   -0.213514    0.121357    0.970400    11.00000   -1.50000
AFIX   0
C65   1   -0.104708    0.003066    0.836613    11.00000    0.02875    0.02090 =
         0.02885   -0.00356   -0.00118   -0.00022
C66   1   -0.154843   -0.004932    0.807727    11.00000    0.03293    0.04145 =
         0.03739   -0.01132   -0.00752   -0.00325
AFIX 137
H66A  2   -0.150155   -0.031851    0.782123    11.00000   -1.50000
H66B  2   -0.164735    0.026922    0.790678    11.00000   -1.50000
H66C  2   -0.182002   -0.015030    0.831734    11.00000   -1.50000
AFIX   0
C67   1   -0.062334    0.021171    0.800046    11.00000    0.03386    0.03213 =
         0.03483   -0.00144    0.00610    0.00166
AFIX 137
H67A  2   -0.056621   -0.004803    0.773681    11.00000   -1.50000
H67B  2   -0.030324    0.026645    0.819191    11.00000   -1.50000
H67C  2   -0.072953    0.053252    0.783875    11.00000   -1.50000
AFIX   0
C68   1   -0.087365   -0.045739    0.862522    11.00000    0.05742    0.02326 =
         0.03988    0.00167   -0.00238   -0.00084
AFIX 137
H68A  2   -0.112226   -0.055082    0.889137    11.00000   -1.50000
H68B  2   -0.053359   -0.040474    0.877995    11.00000   -1.50000
H68C  2   -0.085290   -0.073235    0.837195    11.00000   -1.50000
AFIX   0
C69   1   -0.002888    0.144894    0.894746    11.00000    0.02291    0.03085 =
         0.03253    0.00113   -0.00135   -0.00986
C70   1    0.045262    0.111860    0.890642    11.00000    0.02324    0.05111 =
         0.07770    0.02699    0.00212   -0.00237
AFIX 137
H70A  2    0.050514    0.101835    0.854936    11.00000   -1.50000
H70B  2    0.041023    0.081220    0.911738    11.00000   -1.50000
H70C  2    0.075240    0.131265    0.902611    11.00000   -1.50000
AFIX   0
C71   1   -0.009276    0.165559    0.948471    11.00000    0.06569    0.06257 =
         0.04799   -0.01665    0.01023   -0.03671
AFIX 137
H71A  2    0.019862    0.187928    0.956715    11.00000   -1.50000
H71B  2   -0.010336    0.137093    0.972766    11.00000   -1.50000
H71C  2   -0.041485    0.185018    0.950673    11.00000   -1.50000
AFIX   0
C72   1   -0.000671    0.188505    0.856751    11.00000    0.02838    0.03190 =
         0.05914    0.01499   -0.00043   -0.00664
AFIX 137
H72A  2    0.029780    0.209569    0.863677    11.00000   -1.50000
H72B  2   -0.031828    0.209442    0.860001    11.00000   -1.50000
H72C  2    0.001470    0.174713    0.821999    11.00000   -1.50000
AFIX   0

U2    7    0.004965   -0.014403    0.506642    11.00000    0.01631    0.01712 =
         0.01703    0.00155   -0.00054    0.00034
SI5   6    0.093827   -0.086846    0.418819    11.00000    0.01802    0.02101 =
         0.02338   -0.00032    0.00085   -0.00018
SI6   6    0.074831    0.080431    0.590420    11.00000    0.02122    0.01939 =
         0.02104   -0.00056    0.00047   -0.00141
SI7   6   -0.086153   -0.094333    0.582984    11.00000    0.01857    0.02157 =
         0.02075    0.00281    0.00110   -0.00027
SI8   6   -0.081925    0.065267    0.420369    11.00000    0.01992    0.01808 =
         0.02022    0.00142   -0.00168    0.00228
O81   5    0.064545   -0.056043    0.462156    11.00000    0.02506    0.03356 =
         0.02384   -0.00247    0.00718    0.00894
O82   5    0.130135   -0.132687    0.441789    11.00000    0.02454    0.02764 =
         0.02708    0.00259    0.00241    0.00289
O83   5    0.132718   -0.052694    0.383283    11.00000    0.02020    0.02136 =
         0.02742   -0.00226    0.00102   -0.00643
O84   5    0.051342   -0.109956    0.379376    11.00000    0.01798    0.03049 =
         0.02955    0.00047    0.00045   -0.00505
O101  5    0.045515    0.034938    0.563031    11.00000    0.02757    0.02374 =
         0.02682   -0.00545   -0.00478   -0.00367
O102  5    0.095717    0.118805    0.545932    11.00000    0.03160    0.02443 =
         0.02056    0.00273    0.00294   -0.00116
O103  5    0.122635    0.060862    0.626417    11.00000    0.02408    0.02268 =
         0.02638   -0.00180   -0.00224    0.00191
O104  5    0.039955    0.115743    0.628395    11.00000    0.02273    0.02214 =
         0.02447    0.00168    0.00371   -0.00029
O121  5   -0.039746   -0.071300    0.551024    11.00000    0.02483    0.02898 =
         0.02630    0.00475    0.00473   -0.00310
O122  5   -0.067044   -0.131968    0.629204    11.00000    0.02611    0.02539 =
         0.02328    0.00537   -0.00224   -0.00184
O123  5   -0.120600   -0.047251    0.605476    11.00000    0.02245    0.02754 =
         0.03014   -0.00253    0.00314    0.00223
O124  5   -0.126091   -0.129722    0.549941    11.00000    0.02067    0.02285 =
         0.02647   -0.00295   -0.00110    0.00204
O141  5   -0.047161    0.029304    0.454837    11.00000    0.02355    0.02675 =
         0.02265    0.00422   -0.00626    0.00497
O142  5   -0.091438    0.122074    0.444282    11.00000    0.02478    0.02445 =
         0.02143   -0.00094    0.00186    0.00135
O143  5   -0.140073    0.043695    0.409993    11.00000    0.02310    0.02467 =
         0.03038    0.00196   -0.00612   -0.00308
O144  5   -0.058354    0.076386    0.363236    11.00000    0.02277    0.02801 =
         0.02415    0.00282    0.00264    0.00297
C81   1    0.121954   -0.166181    0.484466    11.00000    0.03076    0.02667 =
         0.03517    0.00730   -0.00147    0.00344
C82   1    0.156497   -0.211969    0.475683    11.00000    0.06463    0.03794 =
         0.05961    0.01147    0.00393    0.02191
AFIX 137
H82A  2    0.145117   -0.230271    0.445021    11.00000   -1.50000
H82B  2    0.154577   -0.234818    0.505286    11.00000   -1.50000
H82C  2    0.192156   -0.200457    0.471056    11.00000   -1.50000
AFIX   0
C83   1    0.137860   -0.137932    0.532719    11.00000    0.04574    0.04663 =
         0.03321    0.00851   -0.00632   -0.00024
AFIX 137
H83A  2    0.174656   -0.129568    0.530939    11.00000   -1.50000
H83B  2    0.131420   -0.159636    0.562557    11.00000   -1.50000
H83C  2    0.117757   -0.106383    0.535765    11.00000   -1.50000
AFIX   0
C84   1    0.065333   -0.182590    0.487288    11.00000    0.04223    0.03954 =
         0.05110    0.00844    0.00304   -0.01295
AFIX 137
H84A  2    0.043460   -0.152340    0.491369    11.00000   -1.50000
H84B  2    0.060430   -0.205446    0.516546    11.00000   -1.50000
H84C  2    0.055878   -0.200484    0.455756    11.00000   -1.50000
AFIX   0
C85   1    0.172004   -0.016761    0.397323    11.00000    0.01922    0.02258 =
         0.02683   -0.00377   -0.00204   -0.00317
C86   1    0.200367   -0.004048    0.347973    11.00000    0.03006    0.03371 =
         0.03663   -0.00125    0.00558   -0.00778
AFIX 137
H86A  2    0.175456    0.006848    0.322002    11.00000   -1.50000
H86B  2    0.218830   -0.034376    0.335848    11.00000   -1.50000
H86C  2    0.225067    0.023566    0.354312    11.00000   -1.50000
AFIX   0
C87   1    0.208657   -0.039720    0.436243    11.00000    0.02594    0.02949 =
         0.04485    0.00326   -0.00735   -0.00239
AFIX 137
H87A  2    0.189744   -0.047545    0.467709    11.00000   -1.50000
H87B  2    0.236255   -0.015274    0.443759    11.00000   -1.50000
H87C  2    0.223650   -0.071171    0.422402    11.00000   -1.50000
AFIX   0
C88   1    0.146621    0.031552    0.418480    11.00000    0.02809    0.02896 =
         0.03908   -0.00544   -0.00130    0.00032
AFIX 137
H88A  2    0.128474    0.023372    0.450297    11.00000   -1.50000
H88B  2    0.121979    0.044902    0.393421    11.00000   -1.50000
H88C  2    0.173147    0.057334    0.425277    11.00000   -1.50000
AFIX   0
C89   1    0.055917   -0.133765    0.330643    11.00000    0.03006    0.02616 =
         0.03002   -0.00143   -0.00320   -0.00838
C90   1    0.004313   -0.159687    0.320709    11.00000    0.04054    0.05456 =
         0.04461    0.00222   -0.00660   -0.02389
AFIX 137
H90A  2   -0.002707   -0.184404    0.347960    11.00000   -1.50000
H90B  2    0.005521   -0.177422    0.287751    11.00000   -1.50000
H90C  2   -0.023089   -0.133916    0.320024    11.00000   -1.50000
AFIX   0
C91   1    0.066141   -0.094295    0.289471    11.00000    0.04000    0.02863 =
         0.03077    0.00048   -0.00234   -0.00191
AFIX 137
H91A  2    0.039872   -0.067444    0.291268    11.00000   -1.50000
H91B  2    0.064826   -0.110701    0.255834    11.00000   -1.50000
H91C  2    0.100334   -0.079228    0.294701    11.00000   -1.50000
AFIX   0
C92   1    0.099413   -0.174040    0.330506    11.00000    0.05011    0.03266 =
         0.03785   -0.00471   -0.00628    0.00664
AFIX 137
H92A  2    0.132783   -0.156979    0.334726    11.00000   -1.50000
H92B  2    0.099016   -0.192618    0.297995    11.00000   -1.50000
H92C  2    0.094048   -0.198087    0.358710    11.00000   -1.50000
AFIX   0
C101  1    0.119417    0.167976    0.547572    11.00000    0.02997    0.02530 =
         0.03357    0.00364    0.00649   -0.00289
C102  1    0.079222    0.208904    0.559739    11.00000    0.03934    0.02452 =
         0.05336    0.00172    0.00932    0.00073
AFIX 137
H2D   2    0.064450    0.202417    0.593595    11.00000   -1.50000
H2E   2    0.051794    0.207926    0.533990    11.00000   -1.50000
H2F   2    0.095650    0.242612    0.559433    11.00000   -1.50000
AFIX   0
C103  1    0.141308    0.176421    0.494113    11.00000    0.05405    0.04240 =
         0.03939    0.00910    0.01859   -0.00542
AFIX 137
H3D   2    0.113730    0.172554    0.468796    11.00000   -1.50000
H3E   2    0.168433    0.151230    0.487419    11.00000   -1.50000
H3F   2    0.155820    0.210902    0.491785    11.00000   -1.50000
AFIX   0
C104  1    0.162813    0.169651    0.587207    11.00000    0.03502    0.03162 =
         0.05072   -0.00017   -0.00334   -0.00999
AFIX 137
H4D   2    0.178338    0.203775    0.587501    11.00000   -1.50000
H4E   2    0.189149    0.144291    0.578394    11.00000   -1.50000
H4F   2    0.148730    0.161957    0.621099    11.00000   -1.50000
AFIX   0
C105  1    0.158873    0.020500    0.618653    11.00000    0.03037    0.03048 =
         0.03262   -0.00243   -0.00467    0.01055
C106  1    0.176683    0.018566    0.563225    11.00000    0.04525    0.05726 =
         0.03762   -0.00324    0.00207    0.02615
AFIX 137
H6D   2    0.192264    0.051365    0.553887    11.00000   -1.50000
H6E   2    0.147036    0.011820    0.540998    11.00000   -1.50000
H6F   2    0.202209   -0.008731    0.559124    11.00000   -1.50000
AFIX   0
C107  1    0.203620    0.030925    0.654647    11.00000    0.03348    0.04373 =
         0.04328   -0.00237   -0.01031    0.00651
AFIX 137
H7D   2    0.218616    0.064370    0.646779    11.00000   -1.50000
H7E   2    0.229924    0.004390    0.650367    11.00000   -1.50000
H7F   2    0.191186    0.030739    0.690014    11.00000   -1.50000
AFIX   0
C108  1    0.132856   -0.030002    0.632615    11.00000    0.05504    0.02653 =
         0.05343    0.00332   -0.02335    0.00255
AFIX 137
H8D   2    0.124592   -0.030160    0.669161    11.00000   -1.50000
H8E   2    0.156242   -0.058375    0.624892    11.00000   -1.50000
H8F   2    0.101055   -0.033847    0.612744    11.00000   -1.50000
AFIX   0
C109  1    0.008310    0.102359    0.671835    11.00000    0.02404    0.02683 =
         0.02494    0.00238    0.00230   -0.00280
C110  1    0.040472    0.076507    0.712736    11.00000    0.03059    0.06931 =
         0.03265    0.01861    0.00500    0.00481
AFIX 137
H10D  2    0.070622    0.097686    0.720546    11.00000   -1.50000
H10E  2    0.051911    0.043029    0.700405    11.00000   -1.50000
H10F  2    0.019670    0.072098    0.743693    11.00000   -1.50000
AFIX   0
C111  1   -0.012348    0.152869    0.691738    11.00000    0.03797    0.03865 =
         0.03905   -0.00578    0.01118   -0.00027
AFIX 137
H11D  2    0.016554    0.175301    0.700606    11.00000   -1.50000
H11E  2   -0.033485    0.146742    0.722175    11.00000   -1.50000
H11F  2   -0.033441    0.169153    0.665275    11.00000   -1.50000
AFIX   0
C112  1   -0.036281    0.068659    0.654776    11.00000    0.03004    0.04403 =
         0.03423    0.00029    0.00392   -0.00868
AFIX 137
H12D  2   -0.057337    0.059452    0.684482    11.00000   -1.50000
H12E  2   -0.022696    0.037571    0.638845    11.00000   -1.50000
H12F  2   -0.057534    0.087246    0.630013    11.00000   -1.50000
AFIX   0
C121  1   -0.023539   -0.128525    0.662838    11.00000    0.02762    0.03571 =
         0.03035    0.00174   -0.00899    0.00447
C122  1    0.023944   -0.147195    0.634103    11.00000    0.03251    0.05328 =
         0.05928   -0.00246   -0.00742    0.00790
AFIX 137
H22D  2    0.019033   -0.182933    0.624092    11.00000   -1.50000
H22E  2    0.054295   -0.144414    0.656249    11.00000   -1.50000
H22F  2    0.029055   -0.126249    0.603480    11.00000   -1.50000
AFIX   0
C123  1   -0.015675   -0.074536    0.680662    11.00000    0.05553    0.05600 =
         0.05669   -0.01813   -0.02809    0.00348
AFIX 137
H23D  2   -0.006951   -0.052864    0.651376    11.00000   -1.50000
H23E  2    0.012491   -0.073526    0.705615    11.00000   -1.50000
H23F  2   -0.047438   -0.062001    0.696623    11.00000   -1.50000
AFIX   0
C124  1   -0.035061   -0.165288    0.705791    11.00000    0.06154    0.08536 =
         0.04096    0.02685   -0.01423   -0.00724
AFIX 137
H24D  2   -0.063946   -0.152253    0.726121    11.00000   -1.50000
H24E  2   -0.004544   -0.168777    0.727609    11.00000   -1.50000
H24F  2   -0.044174   -0.198699    0.691528    11.00000   -1.50000
AFIX   0
C125  1   -0.169466   -0.046206    0.630550    11.00000    0.02314    0.03796 =
         0.02916   -0.01245    0.00243    0.00062
C126  1   -0.171504    0.005773    0.657000    11.00000    0.03858    0.03436 =
         0.04330   -0.01285    0.00531    0.00565
AFIX 137
H26D  2   -0.141489    0.009524    0.679449    11.00000   -1.50000
H26E  2   -0.203157    0.008235    0.677317    11.00000   -1.50000
H26F  2   -0.171175    0.032903    0.631201    11.00000   -1.50000
AFIX   0
C127  1   -0.174224   -0.088675    0.669644    11.00000    0.03240    0.04695 =
         0.04800   -0.00780    0.01638   -0.00532
AFIX 137
H27D  2   -0.207595   -0.086034    0.687029    11.00000   -1.50000
H27E  2   -0.146374   -0.085635    0.694780    11.00000   -1.50000
H27F  2   -0.171780   -0.121811    0.652397    11.00000   -1.50000
AFIX   0
C128  1   -0.212115   -0.050520    0.590661    11.00000    0.02897    0.07669 =
         0.04840   -0.02512   -0.00969    0.01683
AFIX 137
H28D  2   -0.208382   -0.023019    0.565526    11.00000   -1.50000
H28E  2   -0.245776   -0.047688    0.607456    11.00000   -1.50000
H28F  2   -0.209598   -0.083625    0.573365    11.00000   -1.50000
AFIX   0
C129  1   -0.117582   -0.173478    0.517518    11.00000    0.02857    0.02463 =
         0.03147   -0.00751   -0.00467    0.00350
C130  1   -0.090968   -0.216050    0.546750    11.00000    0.05126    0.03316 =
         0.04251   -0.00201   -0.01212    0.01083
AFIX 137
H30D  2   -0.111111   -0.224430    0.577310    11.00000   -1.50000
H30E  2   -0.056383   -0.204873    0.556902    11.00000   -1.50000
H30F  2   -0.088227   -0.246336    0.524910    11.00000   -1.50000
AFIX   0
C131  1   -0.171196   -0.190092    0.500638    11.00000    0.03192    0.03249 =
         0.03804   -0.00155   -0.00813   -0.00524
AFIX 137
H31D  2   -0.192010   -0.198445    0.530761    11.00000   -1.50000
H31E  2   -0.168405   -0.220255    0.478636    11.00000   -1.50000
H31F  2   -0.187692   -0.162272    0.481649    11.00000   -1.50000
AFIX   0
C132  1   -0.085759   -0.157430    0.471087    11.00000    0.03553    0.03785 =
         0.03336   -0.00825    0.00409    0.00242
AFIX 137
H32D  2   -0.080585   -0.186961    0.448653    11.00000   -1.50000
H32E  2   -0.052206   -0.144476    0.482454    11.00000   -1.50000
H32F  2   -0.104070   -0.130558    0.452366    11.00000   -1.50000
AFIX   0
C141  1   -0.100718    0.137308    0.496114    11.00000    0.03041    0.02808 =
         0.01861   -0.00374    0.00135    0.00452
C142  1   -0.048788    0.145603    0.521890    11.00000    0.03803    0.03727 =
         0.03646   -0.00931   -0.00961    0.00782
AFIX 137
H42D  2   -0.054097    0.161167    0.555542    11.00000   -1.50000
H42E  2   -0.027574    0.168285    0.500779    11.00000   -1.50000
H42F  2   -0.031245    0.112699    0.525951    11.00000   -1.50000
AFIX   0
C143  1   -0.132830    0.097417    0.524811    11.00000    0.04633    0.03521 =
         0.02854   -0.00047    0.00995    0.00439
AFIX 137
H43D  2   -0.140847    0.110106    0.559138    11.00000   -1.50000
H43E  2   -0.113204    0.065542    0.527488    11.00000   -1.50000
H43F  2   -0.164977    0.091091    0.506160    11.00000   -1.50000
AFIX   0
C144  1   -0.129895    0.187822    0.492949    11.00000    0.03939    0.02949 =
         0.03542   -0.00706   -0.00059    0.01243
AFIX 137
H44D  2   -0.161663    0.182987    0.473244    11.00000   -1.50000
H44E  2   -0.108224    0.213436    0.476078    11.00000   -1.50000
H44F  2   -0.138535    0.199483    0.527491    11.00000   -1.50000
AFIX   0
C145  1   -0.157612   -0.007872    0.400765    11.00000    0.03706    0.02183 =
         0.03666    0.00213   -0.01244   -0.00758
C146  1   -0.118485   -0.037796    0.370578    11.00000    0.05985    0.02832 =
         0.04148   -0.00321   -0.00409   -0.00581
AFIX 137
H46D  2   -0.088170   -0.044422    0.391939    11.00000   -1.50000
H46E  2   -0.108154   -0.018124    0.340405    11.00000   -1.50000
H46F  2   -0.133664   -0.070318    0.359741    11.00000   -1.50000
AFIX   0
C147  1   -0.169011   -0.032145    0.452346    11.00000    0.03976    0.03060 =
         0.04811    0.00872   -0.00337   -0.00864
AFIX 137
H47D  2   -0.180635   -0.067398    0.447280    11.00000   -1.50000
H47E  2   -0.196081   -0.012639    0.469729    11.00000   -1.50000
H47F  2   -0.137662   -0.032038    0.473265    11.00000   -1.50000
AFIX   0
C148  1   -0.208030   -0.001593    0.370862    11.00000    0.05563    0.03709 =
         0.07088    0.01258   -0.03750   -0.02147
AFIX 137
H48D  2   -0.200692    0.013768    0.337493    11.00000   -1.50000
H48E  2   -0.231552    0.020586    0.390017    11.00000   -1.50000
H48F  2   -0.224090   -0.035119    0.365954    11.00000   -1.50000
AFIX   0
C149  1   -0.006200    0.084826    0.348027    11.00000    0.02302    0.02900 =
         0.02946    0.00582    0.00366    0.00541
C150  1   -0.009090    0.115609    0.298402    11.00000    0.03508    0.04951 =
         0.03232    0.01591    0.00892    0.00792
AFIX 137
H50D  2    0.025556    0.119020    0.283828    11.00000   -1.50000
H50E  2   -0.023160    0.149595    0.305602    11.00000   -1.50000
H50F  2   -0.031515    0.097928    0.273992    11.00000   -1.50000
AFIX   0
C151  1    0.018046    0.032445    0.337280    11.00000    0.03316    0.03668 =
         0.03825   -0.00454    0.00420    0.01233
AFIX 137
H51D  2   -0.003650    0.013589    0.313104    11.00000   -1.50000
H51E  2    0.020774    0.013168    0.369269    11.00000   -1.50000
H51F  2    0.052496    0.037130    0.322605    11.00000   -1.50000
AFIX   0
C152  1    0.023954    0.113856    0.387907    11.00000    0.02908    0.03177 =
         0.03903    0.00475    0.00379   -0.00285
AFIX 137
H52D  2    0.059477    0.118688    0.376067    11.00000   -1.50000
H52E  2    0.024114    0.094491    0.419957    11.00000   -1.50000
H52F  2    0.007849    0.147237    0.393591    11.00000   -1.50000
AFIX   0

K1    3   -0.258774   -0.245169    0.758374    11.00000    0.02062    0.02497 =
         0.02176    0.00047    0.00219    0.00057
O145  5   -0.266114   -0.248569    0.650278    11.00000    0.03428    0.03322 =
         0.02428    0.00208    0.00317    0.00183
O146  5   -0.311969   -0.166937    0.706121    11.00000    0.03161    0.03325 =
         0.02950    0.00254   -0.00230    0.00358
O147  5   -0.337419   -0.280042    0.825390    11.00000    0.03357    0.02558 =
         0.02713    0.00115    0.00657    0.00289
O148  5   -0.269204   -0.351025    0.779750    11.00000    0.03193    0.02534 =
         0.03692   -0.00594    0.00158   -0.00298
O149  5   -0.150483   -0.244632    0.761600    11.00000    0.02173    0.04507 =
         0.03503    0.00195   -0.00329    0.00295
O150  5   -0.207159   -0.180759    0.829195    11.00000    0.02997    0.02800 =
         0.03808   -0.00228   -0.00129   -0.00697
N1    4   -0.197271   -0.324668    0.697810    11.00000    0.03508    0.03855 =
         0.03011   -0.00174    0.00644    0.01070
N2    4   -0.319666   -0.168679    0.818297    11.00000    0.03032    0.02444 =
         0.03644   -0.00769    0.00278    0.00440
C161  1   -0.216677   -0.325620    0.645602    11.00000    0.05221    0.05358 =
         0.03222   -0.01131    0.00619    0.01896
AFIX  23
H61D  2   -0.249651   -0.344673    0.644992    11.00000   -1.20000
H61E  2   -0.191803   -0.344362    0.623872    11.00000   -1.20000
AFIX   0
C162  1   -0.225392   -0.273138    0.622940    11.00000    0.04476    0.06552 =
         0.02075   -0.00117    0.00639    0.01309
AFIX  23
H62D  2   -0.193419   -0.252631    0.625516    11.00000   -1.20000
H62E  2   -0.234697   -0.276233    0.586377    11.00000   -1.20000
AFIX   0
C163  1   -0.279080   -0.200574    0.628443    11.00000    0.04280    0.03938 =
         0.02817    0.00337   -0.00426   -0.00258
AFIX  23
H63D  2   -0.286494   -0.204802    0.591571    11.00000   -1.20000
H63E  2   -0.249729   -0.176663    0.632064    11.00000   -1.20000
AFIX   0
C164  1   -0.325054   -0.179581    0.654824    11.00000    0.04141    0.04419 =
         0.03566    0.00596   -0.01385    0.00425
AFIX  23
H64D  2   -0.337338   -0.148698    0.636703    11.00000   -1.20000
H64E  2   -0.353168   -0.205164    0.654603    11.00000   -1.20000
AFIX   0
C165  1   -0.354648   -0.144882    0.732606    11.00000    0.03418    0.03760 =
         0.04651    0.00299   -0.00469    0.01060
AFIX  23
H65D  2   -0.382348   -0.170595    0.736609    11.00000   -1.20000
H65E  2   -0.368593   -0.115833    0.712716    11.00000   -1.20000
AFIX   0
C166  1   -0.337226   -0.126640    0.784314    11.00000    0.04141    0.02751 =
         0.04399   -0.00158    0.00287    0.01083
AFIX  23
H66D  2   -0.308617   -0.102012    0.779791    11.00000   -1.20000
H66E  2   -0.366082   -0.108386    0.801053    11.00000   -1.20000
AFIX   0
C167  1   -0.365290   -0.194384    0.840284    11.00000    0.02813    0.03723 =
         0.04310   -0.00431    0.01105    0.00749
AFIX  23
H67D  2   -0.391293   -0.199351    0.813030    11.00000   -1.20000
H67E  2   -0.380705   -0.171973    0.866651    11.00000   -1.20000
AFIX   0
C168  1   -0.352909   -0.245500    0.864015    11.00000    0.03745    0.03857 =
         0.03215   -0.00556    0.01259   -0.00197
AFIX  23
H68D  2   -0.324883   -0.241510    0.889396    11.00000   -1.20000
H68E  2   -0.383699   -0.258971    0.881871    11.00000   -1.20000
AFIX   0
C169  1   -0.326551   -0.329202    0.846610    11.00000    0.03833    0.02587 =
         0.03536    0.00802    0.00797   -0.00363
AFIX  23
H69D  2   -0.356424   -0.341260    0.866849    11.00000   -1.20000
H69E  2   -0.296270   -0.327052    0.869553    11.00000   -1.20000
AFIX   0
C170  1   -0.315802   -0.365743    0.804013    11.00000    0.03218    0.02692 =
         0.04732    0.00396    0.00123   -0.00174
AFIX  23
H70D  2   -0.312571   -0.400869    0.817645    11.00000   -1.20000
H70E  2   -0.344514   -0.365182    0.779080    11.00000   -1.20000
AFIX   0
C171  1   -0.257208   -0.385059    0.739133    11.00000    0.04288    0.03053 =
         0.03745   -0.00694   -0.00385    0.00796
AFIX  23
H71D  2   -0.281281   -0.379551    0.710287    11.00000   -1.20000
H71E  2   -0.260819   -0.420832    0.750853    11.00000   -1.20000
AFIX   0
C172  1   -0.202763   -0.375372    0.722036    11.00000    0.04707    0.03272 =
         0.04373   -0.00646    0.00351    0.01808
AFIX  23
H72D  2   -0.179412   -0.377502    0.751894    11.00000   -1.20000
H72E  2   -0.192376   -0.402142    0.697378    11.00000   -1.20000
AFIX   0
C173  1   -0.141973   -0.309727    0.698658    11.00000    0.03163    0.05956 =
         0.04452    0.00115    0.01194    0.01898
AFIX  23
H73D  2   -0.136249   -0.282871    0.672637    11.00000   -1.20000
H73E  2   -0.120850   -0.339687    0.688934    11.00000   -1.20000
AFIX   0
C174  1   -0.123691   -0.290326    0.749412    11.00000    0.02346    0.05586 =
         0.04673    0.00249    0.00080    0.01392
AFIX  23
H74D  2   -0.130102   -0.316346    0.776119    11.00000   -1.20000
H74E  2   -0.086147   -0.283589    0.748036    11.00000   -1.20000
AFIX   0
C175  1   -0.128725   -0.220747    0.805213    11.00000    0.02221    0.05170 =
         0.04046    0.00590   -0.00661   -0.00467
AFIX  23
H75D  2   -0.091544   -0.214428    0.799379    11.00000   -1.20000
H75E  2   -0.132222   -0.243488    0.835240    11.00000   -1.20000
AFIX   0
C176  1   -0.155749   -0.171044    0.815437    11.00000    0.03013    0.04016 =
         0.04625    0.00390   -0.00659   -0.00957
AFIX  23
H76D  2   -0.138060   -0.152575    0.843413    11.00000   -1.20000
H76E  2   -0.154747   -0.149360    0.784459    11.00000   -1.20000
AFIX   0
C177  1   -0.233517   -0.134319    0.842325    11.00000    0.04228    0.02522 =
         0.04337   -0.00450   -0.00608   -0.00581
AFIX  23
H77D  2   -0.234929   -0.111389    0.812274    11.00000   -1.20000
H77E  2   -0.214790   -0.116496    0.870056    11.00000   -1.20000
AFIX   0
C178  1   -0.287666   -0.147370    0.859702    11.00000    0.04377    0.03102 =
         0.03427   -0.00883    0.00158    0.00187
AFIX  23
H78D  2   -0.285714   -0.172454    0.887945    11.00000   -1.20000
H78E  2   -0.304402   -0.116137    0.873108    11.00000   -1.20000
AFIX   0

K2    3    0.247582   -0.257864    0.743407    11.00000    0.02091    0.02203 =
         0.02314    0.00000    0.00060   -0.00126
O151  5    0.179163   -0.211725    0.673691    11.00000    0.02285    0.02261 =
         0.03180   -0.00236   -0.00211   -0.00150
O152  5    0.236400   -0.150202    0.743620    11.00000    0.02991    0.02192 =
         0.02964    0.00292   -0.00416   -0.00198
O153  5    0.247729   -0.270729    0.851154    11.00000    0.02760    0.02709 =
         0.02494   -0.00260    0.00395   -0.00155
O154  5    0.176188   -0.324234    0.790000    11.00000    0.03323    0.03014 =
         0.02413    0.00258   -0.00056   -0.00527
O155  5    0.292931   -0.326238    0.671946    11.00000    0.02607    0.02948 =
         0.03129   -0.00683    0.00904   -0.00543
O156  5    0.354540   -0.257326    0.728388    11.00000    0.02235    0.02876 =
         0.04107   -0.00743    0.00122    0.00003
N3    4    0.179608   -0.323359    0.676953    11.00000    0.02225    0.02325 =
         0.02647   -0.00008    0.00145   -0.00263
N4    4    0.317401   -0.190681    0.810473    11.00000    0.02919    0.02628 =
         0.02690    0.00217   -0.00417   -0.00222
C181  1    0.153441   -0.291800    0.638324    11.00000    0.02956    0.03133 =
         0.02883   -0.00070   -0.00493   -0.00335
AFIX  23
H81D  2    0.123522   -0.310881    0.624614    11.00000   -1.20000
H81E  2    0.177485   -0.285268    0.609671    11.00000   -1.20000
AFIX   0
C182  1    0.135016   -0.241344    0.659581    11.00000    0.02458    0.02801 =
         0.03370    0.00092   -0.00517   -0.00323
AFIX  23
H82D  2    0.114552   -0.222903    0.633509    11.00000   -1.20000
H82E  2    0.112849   -0.247208    0.689821    11.00000   -1.20000
AFIX   0
C183  1    0.164628   -0.161229    0.688380    11.00000    0.02721    0.02065 =
         0.04020   -0.00072   -0.00160    0.00171
AFIX  23
H83D  2    0.142783   -0.162494    0.719384    11.00000   -1.20000
H83E  2    0.144549   -0.144927    0.660641    11.00000   -1.20000
AFIX   0
C184  1    0.212679   -0.130691    0.698942    11.00000    0.03208    0.02363 =
         0.02857    0.00061   -0.00199   -0.00247
AFIX  23
H84D  2    0.236685   -0.133293    0.669637    11.00000   -1.20000
H84E  2    0.203729   -0.094266    0.703882    11.00000   -1.20000
AFIX   0
C185  1    0.281066   -0.121978    0.756077    11.00000    0.03198    0.02223 =
         0.03701   -0.00164   -0.00498   -0.00349
AFIX  23
H85D  2    0.273207   -0.084981    0.755479    11.00000   -1.20000
H85E  2    0.308489   -0.128795    0.730650    11.00000   -1.20000
AFIX   0
C186  1    0.299346   -0.137379    0.808796    11.00000    0.03897    0.02356 =
         0.03357   -0.00628   -0.00704   -0.00500
AFIX  23
H86D  2    0.327800   -0.114507    0.819411    11.00000   -1.20000
H86E  2    0.270704   -0.133033    0.833432    11.00000   -1.20000
AFIX   0
C187  1    0.315992   -0.210281    0.862919    11.00000    0.03477    0.03344 =
         0.03134   -0.00175   -0.00827   -0.00412
AFIX  23
H87D  2    0.328858   -0.183549    0.886444    11.00000   -1.20000
H87E  2    0.339401   -0.240033    0.865587    11.00000   -1.20000
AFIX   0
C188  1    0.262630   -0.226117    0.879371    11.00000    0.03713    0.02929 =
         0.02356   -0.00349   -0.00338    0.00118
AFIX  23
H88D  2    0.262393   -0.233649    0.916447    11.00000   -1.20000
H88E  2    0.237916   -0.198055    0.872795    11.00000   -1.20000
AFIX   0
C189  1    0.201338   -0.291806    0.870882    11.00000    0.02753    0.04775 =
         0.02443    0.00182    0.00349   -0.00289
AFIX  23
H89D  2    0.172925   -0.266742    0.867753    11.00000   -1.20000
H89E  2    0.205710   -0.300377    0.907476    11.00000   -1.20000
AFIX   0
C190  1    0.188879   -0.338817    0.841124    11.00000    0.03407    0.04017 =
         0.02551    0.01128   -0.00116   -0.00547
AFIX  23
H90D  2    0.218903   -0.362176    0.840953    11.00000   -1.20000
H90E  2    0.159379   -0.356841    0.856986    11.00000   -1.20000
AFIX   0
C191  1    0.161782   -0.366888    0.760018    11.00000    0.03270    0.02397 =
         0.03202    0.00314    0.00046   -0.00849
AFIX  23
H91D  2    0.135303   -0.387152    0.778235    11.00000   -1.20000
H91E  2    0.192150   -0.389026    0.754085    11.00000   -1.20000
AFIX   0
C192  1    0.140592   -0.348568    0.709619    11.00000    0.02567    0.02820 =
         0.03352   -0.00044   -0.00145   -0.01056
AFIX  23
H92D  2    0.126017   -0.378090    0.690904    11.00000   -1.20000
H92E  2    0.112136   -0.324240    0.716233    11.00000   -1.20000
AFIX   0
C193  1    0.211197   -0.362840    0.651410    11.00000    0.03637    0.02223 =
         0.03387   -0.00757    0.00354   -0.00597
AFIX  23
H93D  2    0.191021   -0.378169    0.623188    11.00000   -1.20000
H93E  2    0.219280   -0.390255    0.676205    11.00000   -1.20000
AFIX   0
C194  1    0.260880   -0.341493    0.630280    11.00000    0.03441    0.03221 =
         0.03026   -0.00803    0.00638    0.00010
AFIX  23
H94D  2    0.278678   -0.367767    0.609562    11.00000   -1.20000
H94E  2    0.253497   -0.311777    0.608058    11.00000   -1.20000
AFIX   0
C195  1    0.341695   -0.308328    0.654681    11.00000    0.03019    0.02991 =
         0.03922   -0.00754    0.01534   -0.00330
AFIX  23
H95D  2    0.337371   -0.276176    0.635236    11.00000   -1.20000
H95E  2    0.357826   -0.333976    0.631936    11.00000   -1.20000
AFIX   0
C196  1    0.374910   -0.299391    0.700143    11.00000    0.02715    0.03181 =
         0.05219   -0.00671    0.01040    0.00621
AFIX  23
H96D  2    0.375610   -0.330342    0.721864    11.00000   -1.20000
H96E  2    0.410626   -0.291774    0.689153    11.00000   -1.20000
AFIX   0
C197  1    0.384958   -0.245894    0.772070    11.00000    0.02712    0.03311 =
         0.03931    0.00249   -0.00212   -0.00459
AFIX  23
H97D  2    0.422025   -0.247156    0.763086    11.00000   -1.20000
H97E  2    0.378416   -0.271385    0.799252    11.00000   -1.20000
AFIX   0
C198  1    0.371030   -0.193316    0.790846    11.00000    0.02573    0.03473 =
         0.03624   -0.00114   -0.00445   -0.00628
AFIX  23
H98D  2    0.395159   -0.183325    0.818411    11.00000   -1.20000
H98E  2    0.375054   -0.168602    0.762491    11.00000   -1.20000
AFIX   0
HKLF 4


REM  shelxt_c.res in P2(1)2(1)2(1)
REM R1 =  0.0301 for   35302 Fo > 4sig(Fo)  and  0.0312 for all   36333 data
REM   1802 parameters refined using      0 restraints

END

WGHT      0.0157     30.2037

REM Highest difference peak  1.753,  deepest hole -1.698,  1-sigma level  0.082
Q1    1  -0.0040  0.0143  1.0146  11.00000  0.05    1.75
Q2    1  -0.0183  0.0114  0.5038  11.00000  0.05    1.63
Q3    1   0.0041  0.0119  0.4607  11.00000  0.05    1.05
Q4    1   0.0529 -0.0181  0.4970  11.00000  0.05    0.88
Q5    1   0.0568 -0.0102  0.5160  11.00000  0.05    0.77
Q6    1  -0.0453 -0.0089  1.0206  11.00000  0.05    0.71
Q7    1   0.0598 -0.0223  0.9917  11.00000  0.05    0.58
Q8    1   0.0054 -0.0299  0.5630  11.00000  0.05    0.56
Q9    1  -0.0366 -0.0231  0.4711  11.00000  0.05    0.56
Q10   1   0.0002 -0.0749  0.9911  11.00000  0.05    0.55
Q11   1  -0.0507  0.1301  0.9108  11.00000  0.05    0.54
Q12   1   0.0404  0.0172  0.5272  11.00000  0.05    0.52
Q13   1   0.0027 -0.0256  0.9494  11.00000  0.05    0.52
Q14   1   0.0506 -0.0341  0.9824  11.00000  0.05    0.51
Q15   1   0.0078  0.0115  0.9569  11.00000  0.05    0.48
Q16   1  -0.0433 -0.0269  0.5243  11.00000  0.05    0.47
Q17   1  -0.0394  0.0069  0.5305  11.00000  0.05    0.46
Q18   1  -0.0321 -0.0382  0.9671  11.00000  0.05    0.44
Q19   1  -0.0906 -0.0857  1.1479  11.00000  0.05    0.43
Q20   1   0.0510 -0.0334  1.0202  11.00000  0.05    0.42
;
_shelx_res_checksum              33073
####################################################################### 
# 
# This file contains crystal structure data downloaded from the 
# Cambridge Structural Database (CSD) hosted by the Cambridge 
# Crystallographic Data Centre (CCDC).
# 
# Full information about CCDC data access policies and citation 
# guidelines are available at http://www.ccdc.cam.ac.uk/access/V1 
# 
# Audit and citation data items may have been added by the CCDC. 
# Please retain this information to preserve the provenance of 
# this file and to allow appropriate attribution of the data. 
# 
#######################################################################

data_shelx
_database_code_depnum_ccdc_archive 'CCDC 1535287'
_audit_update_record             
;
2017-02-28 deposited with the CCDC.
2017-05-26 downloaded from the CCDC.
;

_audit_creation_method           SHELXL-2016/6
_shelx_SHELXL_version_number     2016/6
_chemical_name_systematic        ?
_chemical_name_common            ?
_chemical_melting_point          ?
_chemical_formula_moiety         'C48 H108 O16 S Si4 U, C18 H36 K N2 O6, C7 H8'
_chemical_formula_sum            'C73 H152 K N2 O22 S Si4 U'
_chemical_formula_weight         1831.51

loop_
_atom_type_symbol
_atom_type_description
_atom_type_scat_dispersion_real
_atom_type_scat_dispersion_imag
_atom_type_scat_source
C C 0.0181 0.0091 'International Tables Vol C Tables 4.2.6.8 and 6.1.1.4'
H H 0.0000 0.0000 'International Tables Vol C Tables 4.2.6.8 and 6.1.1.4'
K K 0.3868 1.0657 'International Tables Vol C Tables 4.2.6.8 and 6.1.1.4'
N N 0.0311 0.0180 'International Tables Vol C Tables 4.2.6.8 and 6.1.1.4'
O O 0.0492 0.0322 'International Tables Vol C Tables 4.2.6.8 and 6.1.1.4'
S S 0.3331 0.5567 'International Tables Vol C Tables 4.2.6.8 and 6.1.1.4'
Si Si 0.2541 0.3302 'International Tables Vol C Tables 4.2.6.8 and 6.1.1.4'
U U -4.3638 13.4090 'International Tables Vol C Tables 4.2.6.8 and 6.1.1.4'

_space_group_crystal_system      triclinic
_space_group_IT_number           2
_space_group_name_H-M_alt        'P -1'
_space_group_name_Hall           '-P 1'

_shelx_space_group_comment       
;
The symmetry employed for this shelxl refinement is uniquely defined
by the following loop, which should always be used as a source of
symmetry information in preference to the above space-group names.
They are only intended as comments.
;

loop_
_space_group_symop_operation_xyz
'x, y, z'
'-x, -y, -z'

_cell_length_a                   14.4445(4)
_cell_length_b                   14.4565(6)
_cell_length_c                   47.0418(18)
_cell_angle_alpha                82.352(3)
_cell_angle_beta                 84.245(3)
_cell_angle_gamma                78.583(3)
_cell_volume                     9515.4(6)
_cell_formula_units_Z            4
_cell_measurement_temperature    100.01(10)
_cell_measurement_reflns_used    12905
_cell_measurement_theta_min      3.1450
_cell_measurement_theta_max      75.4490

_exptl_crystal_description       plate
_exptl_crystal_colour            'clear dark brown'
_exptl_crystal_density_meas      ?
_exptl_crystal_density_method    ?
_exptl_crystal_density_diffrn    1.278
_exptl_crystal_F_000             3852
_exptl_transmission_factor_min   ?
_exptl_transmission_factor_max   ?
_exptl_crystal_size_max          0.264
_exptl_crystal_size_mid          0.111
_exptl_crystal_size_min          0.052
_exptl_absorpt_coefficient_mu    6.387
_shelx_estimated_absorpt_T_min   ?
_shelx_estimated_absorpt_T_max   ?
_exptl_absorpt_correction_type   gaussian
_exptl_absorpt_correction_T_min  0.401
_exptl_absorpt_correction_T_max  1.000
_exptl_absorpt_process_details   
;
CrysAlisPro 1.171.38.43 (Rigaku Oxford Diffraction, 2015)
Numerical absorption correction based on gaussian integration over
a multifaceted crystal model.
Empirical absorption correction using spherical harmonics,
implemented in SCALE3 ABSPACK scaling algorithm.
;
loop_
_exptl_crystal_face_index_h
_exptl_crystal_face_index_k
_exptl_crystal_face_index_l
_exptl_crystal_face_perp_dist
3 -6 18 0.0720
-2 6 -19 0.0162
5 -3 -23 0.1179
-3 -6 19 0.0676
9 2 0 0.1422
-9 -1 8 0.1092
1 5 27 0.0363
7 5 18 0.0961
-1 7 -14 0.0081
5 3 28 0.0564
1 -6 19 0.0432
-4 -6 -25 0.0544
-1 5 -24 0.0099
-2 -6 -27 0.0540

_diffrn_ambient_temperature      100.01(10)
_diffrn_ambient_environment      N~2~
_diffrn_source                   'micro-focus sealed X-ray tube'
_diffrn_source_type              'SuperNova (Cu) X-ray Source'
_diffrn_radiation_probe          x-ray
_diffrn_radiation_type           'Cu K\a'
_diffrn_radiation_wavelength     1.54184
_diffrn_radiation_monochromator  mirror
_diffrn_measurement_device       'four-circle diffractometer'
_diffrn_measurement_device_type  'SuperNova, Dual, Cu at zero, AtlasS2'
_diffrn_detector                 'CCD plate'
_diffrn_detector_type            AtlasS2
_diffrn_detector_area_resol_mean 10.5633
_diffrn_measurement_details      
;
List of Runs (angles in degrees, time in seconds):

  # Type    Start    End  Width  t~exp~   \w     \q     \k     \f   Frames
#--------------------------------------------------------------------------
  1  \w    -44.00 -16.00   1.00    2.00    --  -40.41 -57.00 120.00   28
  2  \w    -65.00  28.00   1.00    2.00    --  -40.41  38.00 150.00   93
  3  \w     38.00  72.00   1.00    2.00    --   40.41 -99.00 120.00   34
  4  \w     39.00  66.00   1.00    8.00    --  111.85-125.00  60.00   27
  5  \w     69.00 108.00   1.00    8.00    --  111.85 -94.00  30.00   39
  6  \w     98.00 144.00   1.00    8.00    --  111.85 -77.00   0.00   46
  7  \w     93.00 120.00   1.00    8.00    --  111.85-125.00  60.00   27
  8  \w     57.00 108.00   1.00    8.00    --  111.85 -94.00 -90.00   51
  9  \w     91.00 121.00   1.00    8.00    --  111.85-125.00-150.00   30
 10  \w     49.00  76.00   1.00    8.00    --  111.85-125.00-150.00   27
 11  \w     41.00 127.00   1.00    8.00    --  111.85 -61.00 -60.00   86
 12  \w     89.00 173.00   1.00    8.00    --  111.85  30.00  60.00   84
 13  \w    106.00 176.00   1.00    8.00    --  111.85 125.00 -30.00   70
 14  \w    139.00 177.00   1.00    8.00    --  111.85  77.00-150.00   38
 15  \w    119.00 178.00   1.00    8.00    --  111.85 125.00 -90.00   59
 16  \w     59.00 140.00   1.00    8.00    --  111.85 -30.00-150.00   81
 17  \w     40.00 160.00   1.00    8.00    --  111.85 -15.00  30.00  120
 18  \w     40.00 114.00   1.00    8.00    --  111.85 -45.00-180.00   74
 19  \w     28.00 115.00   1.00    2.00    --   40.41  38.00-120.00   87
 20  \w    -95.00  -5.00   1.00    2.00    --  -40.41 125.00-120.00   90
 21  \w   -114.00 -12.00   1.00    2.00    --  -40.41 -77.00   0.00  102
;
_diffrn_measurement_method       '\w scans'
_diffrn_reflns_number            37472
_diffrn_reflns_av_unetI/netI     0.0375
_diffrn_reflns_av_R_equivalents  0.0811
_diffrn_reflns_limit_h_min       -17
_diffrn_reflns_limit_h_max       18
_diffrn_reflns_limit_k_min       -18
_diffrn_reflns_limit_k_max       17
_diffrn_reflns_limit_l_min       -59
_diffrn_reflns_limit_l_max       59
_diffrn_reflns_theta_min         2.852
_diffrn_reflns_theta_max         76.401
_diffrn_reflns_theta_full        67.684
_diffrn_measured_fraction_theta_max 0.952
_diffrn_measured_fraction_theta_full 0.982
_diffrn_reflns_Laue_measured_fraction_max 0.952
_diffrn_reflns_Laue_measured_fraction_full 0.982
_diffrn_reflns_point_group_measured_fraction_max 0.952
_diffrn_reflns_point_group_measured_fraction_full 0.982
_reflns_number_total             37472
_reflns_number_gt                35377
_reflns_threshold_expression     'I > 2\s(I)'
_reflns_Friedel_coverage         0.000
_reflns_Friedel_fraction_max     .
_reflns_Friedel_fraction_full    .

_reflns_special_details          
;
 _reflns_Friedel_fraction is defined as the number of unique
 Friedel pairs measured divided by the number that would be
 possible theoretically, ignoring centric projections and
 systematic absences.
;

_computing_data_collection       'CrysAlisPro 1.171.38.43 (Rigaku OD, 2015)'
_computing_cell_refinement       'CrysAlisPro 1.171.38.43 (Rigaku OD, 2015)'
_computing_data_reduction        'CrysAlisPro 1.171.38.43 (Rigaku OD, 2015)'
_computing_structure_solution    'ShelXT (Sheldrick, 2015)'
_computing_structure_refinement  'SHELXL-2016/6 (Sheldrick, 2016)'
_computing_molecular_graphics    'Olex2 (Dolomanov et al., 2009)'
_computing_publication_material  'CIFTAB (Sheldrick, 2016)'
_refine_special_details          
;
 Refined as a 2-component twin.
;
_refine_ls_structure_factor_coef Fsqd
_refine_ls_matrix_type           full
_refine_ls_weighting_scheme      calc
_refine_ls_weighting_details     
'w=1/[\s^2^(Fo^2^)+(0.0799P)^2^+213.4700P] where P=(Fo^2^+2Fc^2^)/3'
_atom_sites_solution_primary     direct
_atom_sites_solution_secondary   difmap
_atom_sites_solution_hydrogens   geom
_refine_ls_hydrogen_treatment    constr
_refine_ls_extinction_method     none
_refine_ls_extinction_coef       .
_refine_ls_number_reflns         37472
_refine_ls_number_parameters     1973
_refine_ls_number_restraints     978
_refine_ls_R_factor_all          0.0931
_refine_ls_R_factor_gt           0.0906
_refine_ls_wR_factor_ref         0.2320
_refine_ls_wR_factor_gt          0.2307
_refine_ls_goodness_of_fit_ref   1.093
_refine_ls_restrained_S_all      1.080
_refine_ls_shift/su_max          0.002
_refine_ls_shift/su_mean         0.000

loop_
_atom_site_label
_atom_site_type_symbol
_atom_site_fract_x
_atom_site_fract_y
_atom_site_fract_z
_atom_site_U_iso_or_equiv
_atom_site_adp_type
_atom_site_occupancy
_atom_site_site_symmetry_order
_atom_site_calc_flag
_atom_site_refinement_flags_posn
_atom_site_refinement_flags_adp
_atom_site_refinement_flags_occupancy
_atom_site_disorder_assembly
_atom_site_disorder_group
U1 U 0.71345(3) -0.00873(3) 0.86424(2) 0.02637(11) Uani 1 1 d . . . . .
U2 U 0.53962(3) 0.77158(3) 0.63730(2) 0.02831(12) Uani 1 1 d . . . . .
S1 S 0.8135(3) -0.1597(3) 0.86208(9) 0.0429(9) Uani 1 1 d . . . . .
S2 S 0.6910(3) 0.6674(4) 0.63695(9) 0.0474(10) Uani 1 1 d . . . . .
Si1 Si 0.7757(3) -0.0412(3) 0.93966(7) 0.0269(7) Uani 1 1 d . . . . .
Si2 Si 0.5923(3) 0.2406(3) 0.86603(8) 0.0280(7) Uani 1 1 d . . . . .
Si3 Si 0.8573(3) 0.0215(3) 0.80064(8) 0.0319(8) Uani 1 1 d . . . . .
Si4 Si 0.4880(3) -0.0979(3) 0.86094(8) 0.0266(7) Uani 1 1 d . . . . .
Si5 Si 0.5206(3) 0.6207(3) 0.70344(8) 0.0306(8) Uani 1 1 d . . . . .
Si6 Si 0.2869(3) 0.8855(3) 0.63634(8) 0.0302(8) Uani 1 1 d . . . . .
Si7 Si 0.6326(3) 0.9956(3) 0.63559(8) 0.0278(7) Uani 1 1 d . . . . .
Si8 Si 0.5502(3) 0.7185(3) 0.56178(7) 0.0296(8) Uani 1 1 d . . . . .
K1 K 0.0662(2) 0.4614(2) 0.89716(6) 0.0338(6) Uani 1 1 d . . . . .
K2 K 0.9501(2) 0.5847(2) 0.39780(6) 0.0338(6) Uani 1 1 d . . . . .
O1 O 0.7465(7) -0.0085(7) 0.90725(18) 0.030(2) Uani 1 1 d . . . . .
O2 O 0.8693(8) -0.1251(9) 0.9416(2) 0.0447(17) Uani 1 1 d . U . . .
O3 O 0.6925(7) -0.0808(7) 0.9608(2) 0.0344(14) Uani 1 1 d . U . . .
O4 O 0.7931(8) 0.0509(8) 0.9528(2) 0.0422(16) Uani 1 1 d . U . . .
O21 O 0.6311(6) 0.1291(7) 0.86443(19) 0.029(2) Uani 1 1 d . U . . .
O22 O 0.5354(7) 0.2597(7) 0.8971(2) 0.0359(14) Uani 1 1 d . U . . .
O23 O 0.6741(8) 0.3051(8) 0.8622(2) 0.0398(15) Uani 1 1 d . U . . .
O24 O 0.5271(7) 0.2758(7) 0.8389(2) 0.0351(14) Uani 1 1 d . U . . .
O41 O 0.8041(8) 0.0550(8) 0.8307(2) 0.042(3) Uani 1 1 d . . . . .
O42 O 0.7865(8) -0.0385(9) 0.7888(2) 0.0467(17) Uani 1 1 d . U . . .
O43 O 0.9631(8) -0.0477(9) 0.8027(2) 0.0445(16) Uani 1 1 d . U . . .
O44 O 0.8731(8) 0.1134(8) 0.7778(2) 0.0410(15) Uani 1 1 d . U . . .
O61 O 0.5840(7) -0.0578(7) 0.8623(2) 0.034(2) Uani 1 1 d . . . . .
O62 O 0.4149(7) -0.0573(7) 0.8870(2) 0.0353(14) Uani 1 1 d . U . . .
O63 O 0.4983(7) -0.2124(7) 0.8675(2) 0.0353(14) Uani 1 1 d . U . . .
O64 O 0.4456(7) -0.0699(8) 0.8295(2) 0.0369(15) Uani 1 1 d . U . . .
O81 O 0.1809(9) 0.4902(9) 0.9408(3) 0.0503(14) Uani 1 1 d . U . . .
O82 O 0.2092(9) 0.5719(9) 0.8836(3) 0.0506(14) Uani 1 1 d . U . . .
O83 O -0.0822(8) 0.5897(8) 0.8762(2) 0.0432(13) Uani 1 1 d . U . . .
O84 O -0.1133(8) 0.4889(8) 0.9298(2) 0.0424(13) Uani 1 1 d . U . . .
O85 O 0.1028(8) 0.2577(8) 0.9059(2) 0.0459(13) Uani 1 1 d . U . . .
O86 O 0.1034(8) 0.3565(8) 0.8494(2) 0.0456(13) Uani 1 1 d . U . . .
O101 O 0.5129(8) 0.7153(7) 0.68154(18) 0.036(2) Uani 1 1 d . . . . .
O102 O 0.6225(8) 0.5786(8) 0.7166(2) 0.0394(15) Uani 1 1 d . U . . .
O103 O 0.5005(7) 0.5411(7) 0.6842(2) 0.0359(14) Uani 1 1 d . U . . .
O104 O 0.4442(8) 0.6330(8) 0.7316(2) 0.0404(15) Uani 1 1 d . U . . .
O121 O 0.4020(7) 0.8470(7) 0.63756(19) 0.0262(19) Uani 1 1 d . U . . .
O122 O 0.2257(8) 0.7989(8) 0.6416(2) 0.0412(16) Uani 1 1 d . U . . .
O123 O 0.2557(7) 0.9489(8) 0.6631(2) 0.0400(15) Uani 1 1 d . U . . .
O124 O 0.2587(8) 0.9458(8) 0.6054(2) 0.0381(15) Uani 1 1 d . U . . .
O141 O 0.5913(7) 0.8998(7) 0.6362(2) 0.031(2) Uani 1 1 d . . . . .
O142 O 0.6096(8) 1.0399(8) 0.6664(2) 0.0373(15) Uani 1 1 d . U . . .
O143 O 0.5860(8) 1.0694(7) 0.6092(2) 0.0360(15) Uani 1 1 d . U . . .
O144 O 0.7473(7) 0.9849(7) 0.6284(2) 0.0341(14) Uani 1 1 d . U . . .
O161 O 0.5251(7) 0.7409(7) 0.59461(19) 0.030(2) Uani 1 1 d . . . . .
O162 O 0.4513(8) 0.7042(8) 0.5498(2) 0.0421(16) Uani 1 1 d . U . . .
O163 O 0.6345(9) 0.6242(8) 0.5578(3) 0.0458(17) Uani 1 1 d . U . . .
O164 O 0.5842(8) 0.8053(7) 0.5406(2) 0.0353(14) Uani 1 1 d . U . . .
O181 O 0.7472(8) 0.6303(8) 0.4055(2) 0.0437(13) Uani 1 1 d . U . . .
O182 O 0.8423(8) 0.6351(8) 0.3496(2) 0.0437(13) Uani 1 1 d . U . . .
O183 O 1.0659(8) 0.4314(8) 0.3781(2) 0.0409(12) Uani 1 1 d . U . . .
O184 O 0.9720(8) 0.4008(8) 0.4320(2) 0.0404(12) Uani 1 1 d . U . . .
O185 O 0.9863(8) 0.6954(8) 0.4407(2) 0.0426(13) Uani 1 1 d . U . . .
O186 O 1.0649(8) 0.7241(8) 0.3836(2) 0.0418(13) Uani 1 1 d . U . . .
N1 N 0.0457(9) 0.3583(10) 0.9572(3) 0.041(3) Uani 1 1 d . . . . .
N2 N 0.0878(9) 0.5633(9) 0.8378(3) 0.034(3) Uani 1 1 d . U . . .
N3 N 0.8480(10) 0.5609(10) 0.4579(3) 0.040(3) Uani 1 1 d . . . . .
N4 N 1.0466(10) 0.6093(10) 0.3388(3) 0.042(3) Uani 1 1 d . . . . .
C1 C 0.9645(12) -0.1265(14) 0.9297(4) 0.0454(17) Uani 1 1 d . U . . .
C2 C 0.9955(12) -0.2197(13) 0.9183(4) 0.0470(19) Uani 1 1 d . U . . .
H2A H 1.063978 -0.230230 0.913349 0.070 Uiso 1 1 calc R U . . .
H2B H 0.962463 -0.220015 0.901160 0.070 Uiso 1 1 calc R U . . .
H2C H 0.980473 -0.270414 0.933048 0.070 Uiso 1 1 calc R U . . .
C3 C 1.0269(12) -0.1234(14) 0.9534(4) 0.0471(19) Uani 1 1 d . U . . .
H3A H 1.092745 -0.127544 0.945458 0.071 Uiso 1 1 calc R U . . .
H3B H 1.022466 -0.177029 0.968301 0.071 Uiso 1 1 calc R U . . .
H3C H 1.005919 -0.063676 0.961905 0.071 Uiso 1 1 calc R U . . .
C4 C 0.9772(12) -0.0494(13) 0.9065(4) 0.0463(19) Uani 1 1 d . U . . .
H4A H 0.957911 0.012068 0.914053 0.069 Uiso 1 1 calc R U . . .
H4B H 0.938198 -0.051688 0.890807 0.069 Uiso 1 1 calc R U . . .
H4C H 1.043991 -0.057484 0.899229 0.069 Uiso 1 1 calc R U . . .
C5 C 0.6515(11) -0.1661(11) 0.9618(3) 0.0348(14) Uani 1 1 d . U . . .
C6 C 0.6432(10) -0.1888(11) 0.9318(3) 0.0352(17) Uani 1 1 d . U . . .
H6A H 0.608728 -0.241339 0.932949 0.053 Uiso 1 1 calc R U . . .
H6B H 0.706667 -0.207224 0.922400 0.053 Uiso 1 1 calc R U . . .
H6C H 0.608854 -0.132687 0.920647 0.053 Uiso 1 1 calc R U . . .
C7 C 0.7131(11) -0.2465(11) 0.9785(3) 0.0359(17) Uani 1 1 d . U . . .
H7A H 0.685693 -0.303943 0.979910 0.054 Uiso 1 1 calc R U . . .
H7B H 0.717271 -0.230169 0.997788 0.054 Uiso 1 1 calc R U . . .
H7C H 0.776593 -0.257977 0.968558 0.054 Uiso 1 1 calc R U . . .
C8 C 0.5552(10) -0.1405(11) 0.9780(3) 0.0352(17) Uani 1 1 d . U . . .
H8A H 0.518058 -0.084387 0.967564 0.053 Uiso 1 1 calc R U . . .
H8B H 0.563705 -0.126601 0.997290 0.053 Uiso 1 1 calc R U . . .
H8C H 0.521772 -0.193884 0.979540 0.053 Uiso 1 1 calc R U . . .
C9 C 0.7819(13) 0.0764(13) 0.9819(3) 0.0427(16) Uani 1 1 d . U . . .
C10 C 0.8217(13) -0.0075(13) 1.0029(3) 0.0437(19) Uani 1 1 d . U . . .
H10A H 0.890258 -0.024897 0.998659 0.066 Uiso 1 1 calc R U . . .
H10B H 0.791907 -0.061564 1.001154 0.066 Uiso 1 1 calc R U . . .
H10C H 0.808496 0.009854 1.022566 0.066 Uiso 1 1 calc R U . . .
C11 C 0.6775(12) 0.1103(13) 0.9898(3) 0.0442(19) Uani 1 1 d . U . . .
H11A H 0.669401 0.130816 1.009105 0.066 Uiso 1 1 calc R U . . .
H11B H 0.643239 0.058302 0.989649 0.066 Uiso 1 1 calc R U . . .
H11C H 0.652413 0.163765 0.975890 0.066 Uiso 1 1 calc R U . . .
C12 C 0.8356(13) 0.1578(12) 0.9810(3) 0.0434(19) Uani 1 1 d . U . . .
H12A H 0.833834 0.175876 1.000416 0.065 Uiso 1 1 calc R U . . .
H12B H 0.805780 0.212445 0.968232 0.065 Uiso 1 1 calc R U . . .
H12C H 0.901495 0.137333 0.973773 0.065 Uiso 1 1 calc R U . . .
C21 C 0.4708(11) 0.2126(11) 0.9160(3) 0.0365(14) Uani 1 1 d . U . . .
C22 C 0.5071(11) 0.1124(11) 0.9245(3) 0.0370(17) Uani 1 1 d . U . . .
H22A H 0.469902 0.090215 0.941703 0.056 Uiso 1 1 calc R U . . .
H22B H 0.573602 0.103945 0.928647 0.056 Uiso 1 1 calc R U . . .
H22C H 0.502295 0.075634 0.908804 0.056 Uiso 1 1 calc R U . . .
C23 C 0.4540(11) 0.2693(11) 0.9425(3) 0.0375(17) Uani 1 1 d . U . . .
H23A H 0.435731 0.337307 0.936139 0.056 Uiso 1 1 calc R U . . .
H23B H 0.512446 0.258162 0.952456 0.056 Uiso 1 1 calc R U . . .
H23C H 0.403376 0.248257 0.955730 0.056 Uiso 1 1 calc R U . . .
C24 C 0.3770(10) 0.2279(11) 0.9019(3) 0.0378(17) Uani 1 1 d . U . . .
H24A H 0.328689 0.205681 0.915776 0.057 Uiso 1 1 calc R U . . .
H24B H 0.385710 0.192216 0.885181 0.057 Uiso 1 1 calc R U . . .
H24C H 0.356632 0.295733 0.895597 0.057 Uiso 1 1 calc R U . . .
C25 C 0.7463(11) 0.3118(12) 0.8801(4) 0.0401(15) Uani 1 1 d . U . . .
C26 C 0.7993(11) 0.2138(12) 0.8908(4) 0.0412(18) Uani 1 1 d . U . . .
H26A H 0.846105 0.219865 0.903811 0.062 Uiso 1 1 calc R U . . .
H26B H 0.831726 0.182229 0.874364 0.062 Uiso 1 1 calc R U . . .
H26C H 0.754421 0.176007 0.901065 0.062 Uiso 1 1 calc R U . . .
C27 C 0.7028(11) 0.3658(12) 0.9053(3) 0.0401(18) Uani 1 1 d . U . . .
H27A H 0.753238 0.379873 0.915532 0.060 Uiso 1 1 calc R U . . .
H27B H 0.664741 0.326998 0.918431 0.060 Uiso 1 1 calc R U . . .
H27C H 0.662224 0.425385 0.898134 0.060 Uiso 1 1 calc R U . . .
C28 C 0.8130(11) 0.3667(12) 0.8612(3) 0.0406(18) Uani 1 1 d . U . . .
H28A H 0.779742 0.431557 0.855615 0.061 Uiso 1 1 calc R U . . .
H28B H 0.835002 0.335189 0.843843 0.061 Uiso 1 1 calc R U . . .
H28C H 0.867536 0.368761 0.871733 0.061 Uiso 1 1 calc R U . . .
C29 C 0.4868(10) 0.3673(11) 0.8250(3) 0.0356(14) Uani 1 1 d . U . . .
C30 C 0.5639(10) 0.4151(11) 0.8082(3) 0.0373(17) Uani 1 1 d . U . . .
H30A H 0.606180 0.428269 0.821607 0.056 Uiso 1 1 calc R U . . .
H30B H 0.534718 0.474902 0.797507 0.056 Uiso 1 1 calc R U . . .
H30C H 0.600426 0.372999 0.794723 0.056 Uiso 1 1 calc R U . . .
C31 C 0.4208(10) 0.3474(11) 0.8045(3) 0.0355(17) Uani 1 1 d . U . . .
H31A H 0.456952 0.305754 0.790853 0.053 Uiso 1 1 calc R U . . .
H31B H 0.391055 0.407311 0.794055 0.053 Uiso 1 1 calc R U . . .
H31C H 0.371783 0.316178 0.815435 0.053 Uiso 1 1 calc R U . . .
C32 C 0.4322(10) 0.4300(11) 0.8473(3) 0.0365(17) Uani 1 1 d . U . . .
H32A H 0.375334 0.405213 0.855206 0.055 Uiso 1 1 calc R U . . .
H32B H 0.413661 0.495098 0.838074 0.055 Uiso 1 1 calc R U . . .
H32C H 0.472567 0.429807 0.862847 0.055 Uiso 1 1 calc R U . . .
C41 C 1.0548(12) -0.0260(13) 0.8065(4) 0.0447(16) Uani 1 1 d . U . . .
C42 C 1.0409(12) 0.0551(13) 0.8260(4) 0.0452(19) Uani 1 1 d . U . . .
H42A H 1.002119 0.038793 0.843610 0.068 Uiso 1 1 calc R U . . .
H42B H 1.009107 0.114450 0.815737 0.068 Uiso 1 1 calc R U . . .
H42C H 1.102817 0.063092 0.831097 0.068 Uiso 1 1 calc R U . . .
C43 C 1.1079(12) -0.1160(13) 0.8199(4) 0.0453(19) Uani 1 1 d . U . . .
H43A H 1.172006 -0.108146 0.822785 0.068 Uiso 1 1 calc R U . . .
H43B H 1.111415 -0.165862 0.807420 0.068 Uiso 1 1 calc R U . . .
H43C H 1.075489 -0.134074 0.838577 0.068 Uiso 1 1 calc R U . . .
C44 C 1.0977(12) 0.0035(13) 0.7770(3) 0.0449(19) Uani 1 1 d . U . . .
H44A H 1.162737 0.011909 0.778355 0.067 Uiso 1 1 calc R U . . .
H44B H 1.060085 0.063502 0.768853 0.067 Uiso 1 1 calc R U . . .
H44C H 1.098344 -0.045751 0.764461 0.067 Uiso 1 1 calc R U . . .
C45 C 0.8069(13) -0.1028(13) 0.7665(4) 0.0469(16) Uani 1 1 d . U . . .
C46 C 0.8461(13) -0.2005(13) 0.7798(4) 0.0472(19) Uani 1 1 d . U . . .
H46A H 0.804436 -0.217851 0.796610 0.071 Uiso 1 1 calc R U . . .
H46B H 0.909417 -0.201983 0.785853 0.071 Uiso 1 1 calc R U . . .
H46C H 0.850160 -0.245773 0.765777 0.071 Uiso 1 1 calc R U . . .
C47 C 0.8738(13) -0.0678(13) 0.7420(4) 0.0473(19) Uani 1 1 d . U . . .
H47A H 0.882583 -0.109469 0.726761 0.071 Uiso 1 1 calc R U . . .
H47B H 0.935175 -0.068521 0.749324 0.071 Uiso 1 1 calc R U . . .
H47C H 0.846678 -0.002825 0.734245 0.071 Uiso 1 1 calc R U . . .
C48 C 0.7090(12) -0.0957(13) 0.7558(4) 0.0473(19) Uani 1 1 d . U . . .
H48A H 0.715376 -0.125452 0.738009 0.071 Uiso 1 1 calc R U . . .
H48B H 0.679032 -0.028689 0.752141 0.071 Uiso 1 1 calc R U . . .
H48C H 0.669831 -0.128375 0.770487 0.071 Uiso 1 1 calc R U . . .
C49 C 0.8085(12) 0.2010(12) 0.7709(3) 0.0413(15) Uani 1 1 d . U . . .
C50 C 0.8412(12) 0.2406(12) 0.7411(3) 0.0419(18) Uani 1 1 d . U . . .
H50A H 0.841155 0.194473 0.727571 0.063 Uiso 1 1 calc R U . . .
H50B H 0.905460 0.252997 0.741156 0.063 Uiso 1 1 calc R U . . .
H50C H 0.798225 0.299939 0.735123 0.063 Uiso 1 1 calc R U . . .
C51 C 0.7057(11) 0.1872(12) 0.7718(4) 0.0415(18) Uani 1 1 d . U . . .
H51A H 0.665596 0.247412 0.764960 0.062 Uiso 1 1 calc R U . . .
H51B H 0.683915 0.166636 0.791622 0.062 Uiso 1 1 calc R U . . .
H51C H 0.701972 0.138845 0.759450 0.062 Uiso 1 1 calc R U . . .
C52 C 0.8181(12) 0.2667(12) 0.7929(3) 0.0418(18) Uani 1 1 d . U . . .
H52A H 0.883142 0.278401 0.791257 0.063 Uiso 1 1 calc R U . . .
H52B H 0.803403 0.236747 0.812362 0.063 Uiso 1 1 calc R U . . .
H52C H 0.774041 0.327180 0.789302 0.063 Uiso 1 1 calc R U . . .
C61 C 0.3309(10) -0.0859(11) 0.9012(3) 0.0356(14) Uani 1 1 d . U . . .
C62 C 0.2746(10) -0.0057(11) 0.9147(3) 0.0370(17) Uani 1 1 d . U . . .
H62A H 0.310229 0.010337 0.929468 0.055 Uiso 1 1 calc R U . . .
H62B H 0.215128 -0.022832 0.923692 0.055 Uiso 1 1 calc R U . . .
H62C H 0.260672 0.049215 0.900163 0.055 Uiso 1 1 calc R U . . .
C63 C 0.3603(10) -0.1720(11) 0.9229(3) 0.0359(17) Uani 1 1 d . U . . .
H63A H 0.395955 -0.224575 0.912787 0.054 Uiso 1 1 calc R U . . .
H63B H 0.303790 -0.190999 0.933427 0.054 Uiso 1 1 calc R U . . .
H63C H 0.400310 -0.155842 0.936428 0.054 Uiso 1 1 calc R U . . .
C64 C 0.2718(10) -0.1149(11) 0.8792(3) 0.0361(17) Uani 1 1 d . U . . .
H64A H 0.246228 -0.058621 0.866324 0.054 Uiso 1 1 calc R U . . .
H64B H 0.219568 -0.142629 0.889509 0.054 Uiso 1 1 calc R U . . .
H64C H 0.312389 -0.161719 0.867910 0.054 Uiso 1 1 calc R U . . .
C65 C 0.5399(11) -0.2869(11) 0.8501(3) 0.0355(14) Uani 1 1 d . U . . .
C66 C 0.5642(11) -0.3757(11) 0.8714(3) 0.0362(17) Uani 1 1 d . U . . .
H66A H 0.605208 -0.425985 0.861526 0.054 Uiso 1 1 calc R U . . .
H66B H 0.505742 -0.397273 0.879443 0.054 Uiso 1 1 calc R U . . .
H66C H 0.597095 -0.360951 0.886994 0.054 Uiso 1 1 calc R U . . .
C67 C 0.4658(10) -0.2977(11) 0.8300(3) 0.0363(17) Uani 1 1 d . U . . .
H67A H 0.448051 -0.237854 0.817595 0.054 Uiso 1 1 calc R U . . .
H67B H 0.409510 -0.313637 0.841481 0.054 Uiso 1 1 calc R U . . .
H67C H 0.492682 -0.348507 0.817988 0.054 Uiso 1 1 calc R U . . .
C68 C 0.6295(10) -0.2644(11) 0.8326(3) 0.0349(17) Uani 1 1 d . U . . .
H68A H 0.672256 -0.249082 0.845452 0.052 Uiso 1 1 calc R U . . .
H68B H 0.612416 -0.209961 0.818078 0.052 Uiso 1 1 calc R U . . .
H68C H 0.661273 -0.319708 0.823061 0.052 Uiso 1 1 calc R U . . .
C69 C 0.4273(11) 0.0161(11) 0.8101(3) 0.0374(14) Uani 1 1 d . U . . .
C70 C 0.4055(11) -0.0128(11) 0.7827(3) 0.0383(17) Uani 1 1 d . U . . .
H70A H 0.460213 -0.056913 0.775184 0.057 Uiso 1 1 calc R U . . .
H70B H 0.391480 0.043550 0.768646 0.057 Uiso 1 1 calc R U . . .
H70C H 0.350464 -0.044132 0.786215 0.057 Uiso 1 1 calc R U . . .
C71 C 0.5154(11) 0.0626(11) 0.8051(3) 0.0387(17) Uani 1 1 d . U . . .
H71A H 0.526261 0.085983 0.822868 0.058 Uiso 1 1 calc R U . . .
H71B H 0.505374 0.115897 0.789801 0.058 Uiso 1 1 calc R U . . .
H71C H 0.570646 0.015710 0.799395 0.058 Uiso 1 1 calc R U . . .
C72 C 0.3439(11) 0.0894(11) 0.8231(3) 0.0385(17) Uani 1 1 d . U . . .
H72A H 0.285814 0.062741 0.825634 0.058 Uiso 1 1 calc R U . . .
H72B H 0.334075 0.148390 0.809903 0.058 Uiso 1 1 calc R U . . .
H72C H 0.359573 0.102680 0.841703 0.058 Uiso 1 1 calc R U . . .
C81 C 0.0994(13) 0.3968(14) 0.9764(4) 0.0502(16) Uani 1 1 d . U . . .
H81A H 0.060553 0.456441 0.982447 0.060 Uiso 1 1 calc R U . . .
H81B H 0.109818 0.350951 0.993945 0.060 Uiso 1 1 calc R U . . .
C82 C 0.1914(13) 0.4163(13) 0.9636(4) 0.0502(15) Uani 1 1 d . U . . .
H82A H 0.226214 0.433912 0.978547 0.060 Uiso 1 1 calc R U . . .
H82B H 0.229343 0.358011 0.956418 0.060 Uiso 1 1 calc R U . . .
C83 C 0.2670(13) 0.5190(13) 0.9290(4) 0.0504(14) Uani 1 1 d . U . . .
H83A H 0.310033 0.465429 0.920697 0.061 Uiso 1 1 calc R U . . .
H83B H 0.298918 0.538352 0.944280 0.061 Uiso 1 1 calc R U . . .
C84 C 0.2453(13) 0.5981(14) 0.9068(4) 0.0505(14) Uani 1 1 d . U . . .
H84A H 0.198539 0.649425 0.914989 0.061 Uiso 1 1 calc R U . . .
H84B H 0.303576 0.623434 0.900139 0.061 Uiso 1 1 calc R U . . .
C85 C 0.1947(13) 0.6443(13) 0.8605(4) 0.0509(15) Uani 1 1 d . U . . .
H85A H 0.252568 0.671987 0.855934 0.061 Uiso 1 1 calc R U . . .
H85B H 0.142209 0.695258 0.866197 0.061 Uiso 1 1 calc R U . . .
C86 C 0.1715(13) 0.6082(14) 0.8345(4) 0.0510(16) Uani 1 1 d . U . . .
H86A H 0.161967 0.661964 0.818995 0.061 Uiso 1 1 calc R U . . .
H86B H 0.226898 0.561498 0.828035 0.061 Uiso 1 1 calc R U . . .
C87 C 0.0045(11) 0.6390(13) 0.8335(4) 0.0436(14) Uani 1 1 d . U . . .
H87A H 0.000585 0.659277 0.812630 0.052 Uiso 1 1 calc R U . . .
H87B H 0.012154 0.694507 0.842700 0.052 Uiso 1 1 calc R U . . .
C88 C -0.0864(12) 0.6079(13) 0.8458(3) 0.0435(13) Uani 1 1 d . U . . .
H88A H -0.141391 0.658308 0.840865 0.052 Uiso 1 1 calc R U . . .
H88B H -0.092943 0.549625 0.837839 0.052 Uiso 1 1 calc R U . . .
C89 C -0.1767(11) 0.5980(12) 0.8906(3) 0.0429(12) Uani 1 1 d . U . . .
H89A H -0.210260 0.551631 0.884423 0.051 Uiso 1 1 calc R U . . .
H89B H -0.213541 0.662691 0.885780 0.051 Uiso 1 1 calc R U . . .
C90 C -0.1668(12) 0.5790(12) 0.9219(3) 0.0426(12) Uani 1 1 d . U . . .
H90A H -0.136019 0.627883 0.927975 0.051 Uiso 1 1 calc R U . . .
H90B H -0.230531 0.583950 0.932219 0.051 Uiso 1 1 calc R U . . .
C91 C -0.1106(12) 0.4695(12) 0.9599(3) 0.0426(13) Uani 1 1 d . U . . .
H91A H -0.175878 0.475715 0.969184 0.051 Uiso 1 1 calc R U . . .
H91B H -0.078910 0.515356 0.967237 0.051 Uiso 1 1 calc R U . . .
C92 C -0.0568(12) 0.3694(12) 0.9671(4) 0.0427(14) Uani 1 1 d . U . . .
H92A H -0.063113 0.351854 0.988197 0.051 Uiso 1 1 calc R U . . .
H92B H -0.085376 0.324956 0.958007 0.051 Uiso 1 1 calc R U . . .
C93 C 0.0858(13) 0.2548(13) 0.9570(4) 0.0463(15) Uani 1 1 d . U . . .
H93A H 0.062569 0.219376 0.974882 0.056 Uiso 1 1 calc R U . . .
H93B H 0.155667 0.244827 0.956622 0.056 Uiso 1 1 calc R U . . .
C94 C 0.0583(13) 0.2151(13) 0.9310(4) 0.0462(14) Uani 1 1 d . U . . .
H94A H 0.079284 0.145242 0.932697 0.055 Uiso 1 1 calc R U . . .
H94B H -0.011307 0.229752 0.930033 0.055 Uiso 1 1 calc R U . . .
C95 C 0.0894(13) 0.2165(13) 0.8813(4) 0.0457(13) Uani 1 1 d . U . . .
H95A H 0.021487 0.229984 0.877543 0.055 Uiso 1 1 calc R U . . .
H95B H 0.110964 0.146744 0.884231 0.055 Uiso 1 1 calc R U . . .
C96 C 0.1466(13) 0.2594(12) 0.8562(4) 0.0456(13) Uani 1 1 d . U . . .
H96A H 0.212259 0.255186 0.861303 0.055 Uiso 1 1 calc R U . . .
H96B H 0.148707 0.224328 0.839408 0.055 Uiso 1 1 calc R U . . .
C97 C 0.1523(12) 0.4009(12) 0.8261(4) 0.0457(14) Uani 1 1 d . U . . .
H97A H 0.163743 0.361602 0.809929 0.055 Uiso 1 1 calc R U . . .
H97B H 0.214388 0.408530 0.831700 0.055 Uiso 1 1 calc R U . . .
C98 C 0.0932(13) 0.4982(12) 0.8167(4) 0.0459(15) Uani 1 1 d . U . . .
H98A H 0.121706 0.525107 0.798204 0.055 Uiso 1 1 calc R U . . .
H98B H 0.028470 0.490618 0.813651 0.055 Uiso 1 1 calc R U . . .
C101 C 0.6783(12) 0.6179(12) 0.7341(3) 0.0397(15) Uani 1 1 d . U . . .
C102 C 0.7384(12) 0.6778(12) 0.7140(3) 0.0399(18) Uani 1 1 d . U . . .
H2D H 0.775011 0.639328 0.699593 0.060 Uiso 1 1 calc R U . . .
H2E H 0.781749 0.700021 0.725136 0.060 Uiso 1 1 calc R U . . .
H2F H 0.697133 0.732545 0.704348 0.060 Uiso 1 1 calc R U . . .
C103 C 0.7375(12) 0.5344(11) 0.7496(3) 0.0408(18) Uani 1 1 d . U . . .
H3D H 0.776918 0.495896 0.735692 0.061 Uiso 1 1 calc R U . . .
H3E H 0.696428 0.495996 0.761680 0.061 Uiso 1 1 calc R U . . .
H3F H 0.778237 0.556126 0.761786 0.061 Uiso 1 1 calc R U . . .
C104 C 0.6176(12) 0.6787(12) 0.7550(3) 0.0405(18) Uani 1 1 d . U . . .
H4D H 0.575772 0.641320 0.767147 0.061 Uiso 1 1 calc R U . . .
H4E H 0.579312 0.733575 0.744418 0.061 Uiso 1 1 calc R U . . .
H4F H 0.658170 0.700797 0.767148 0.061 Uiso 1 1 calc R U . . .
C105 C 0.5206(11) 0.4397(10) 0.6901(3) 0.0364(14) Uani 1 1 d . U . . .
C106 C 0.6228(11) 0.4019(11) 0.6796(3) 0.0377(17) Uani 1 1 d . U . . .
H6D H 0.633981 0.332292 0.681471 0.057 Uiso 1 1 calc R U . . .
H6E H 0.665959 0.422320 0.691285 0.057 Uiso 1 1 calc R U . . .
H6F H 0.634263 0.426650 0.659426 0.057 Uiso 1 1 calc R U . . .
C107 C 0.4996(11) 0.4041(10) 0.7215(3) 0.0367(17) Uani 1 1 d . U . . .
H7D H 0.437036 0.437077 0.728396 0.055 Uiso 1 1 calc R U . . .
H7E H 0.547845 0.416572 0.732994 0.055 Uiso 1 1 calc R U . . .
H7F H 0.500401 0.335582 0.723455 0.055 Uiso 1 1 calc R U . . .
C108 C 0.4522(11) 0.4076(10) 0.6720(3) 0.0369(17) Uani 1 1 d . U . . .
H8D H 0.462508 0.433021 0.651845 0.055 Uiso 1 1 calc R U . . .
H8E H 0.386748 0.431294 0.679083 0.055 Uiso 1 1 calc R U . . .
H8F H 0.463851 0.338052 0.673713 0.055 Uiso 1 1 calc R U . . .
C109 C 0.3487(12) 0.6826(12) 0.7347(3) 0.0409(15) Uani 1 1 d . U . . .
C110 C 0.3069(12) 0.6374(12) 0.7626(3) 0.0417(18) Uani 1 1 d . U . . .
H10D H 0.237766 0.656566 0.763651 0.062 Uiso 1 1 calc R U . . .
H10E H 0.331681 0.658238 0.778812 0.062 Uiso 1 1 calc R U . . .
H10F H 0.324106 0.568092 0.763385 0.062 Uiso 1 1 calc R U . . .
C111 C 0.2950(12) 0.6713(12) 0.7097(3) 0.0413(18) Uani 1 1 d . U . . .
H11D H 0.298689 0.603576 0.708383 0.062 Uiso 1 1 calc R U . . .
H11E H 0.322906 0.701012 0.691834 0.062 Uiso 1 1 calc R U . . .
H11F H 0.228494 0.701981 0.712825 0.062 Uiso 1 1 calc R U . . .
C112 C 0.3519(12) 0.7838(11) 0.7366(3) 0.0419(18) Uani 1 1 d . U . . .
H12D H 0.383451 0.810351 0.718823 0.063 Uiso 1 1 calc R U . . .
H12E H 0.387193 0.787836 0.752974 0.063 Uiso 1 1 calc R U . . .
H12F H 0.287251 0.819769 0.739201 0.063 Uiso 1 1 calc R U . . .
C122 C 0.2190(12) 0.7242(12) 0.6255(4) 0.0414(15) Uani 1 1 d . U . . .
C123 C 0.3166(12) 0.6657(11) 0.6198(4) 0.0423(18) Uani 1 1 d . U . . .
H23D H 0.344444 0.641575 0.638176 0.063 Uiso 1 1 calc R U . . .
H23E H 0.356937 0.705509 0.608052 0.063 Uiso 1 1 calc R U . . .
H23F H 0.311770 0.612233 0.609651 0.063 Uiso 1 1 calc R U . . .
C124 C 0.1601(12) 0.6626(12) 0.6450(4) 0.0415(18) Uani 1 1 d . U . . .
H24D H 0.098204 0.700788 0.650250 0.062 Uiso 1 1 calc R U . . .
H24E H 0.192640 0.636912 0.662468 0.062 Uiso 1 1 calc R U . . .
H24F H 0.151157 0.610166 0.634978 0.062 Uiso 1 1 calc R U . . .
C125 C 0.1766(12) 0.7607(12) 0.5976(3) 0.0419(18) Uani 1 1 d . U . . .
H25D H 0.166250 0.707170 0.588267 0.063 Uiso 1 1 calc R U . . .
H25E H 0.219796 0.795345 0.585002 0.063 Uiso 1 1 calc R U . . .
H25F H 0.115939 0.803430 0.601051 0.063 Uiso 1 1 calc R U . . .
C126 C 0.1650(11) 0.9873(12) 0.6767(4) 0.0402(15) Uani 1 1 d . U . . .
C127 C 0.1141(11) 0.9089(12) 0.6922(4) 0.0405(18) Uani 1 1 d . U . . .
H27D H 0.056068 0.937849 0.702856 0.061 Uiso 1 1 calc R U . . .
H27E H 0.155833 0.866991 0.705660 0.061 Uiso 1 1 calc R U . . .
H27F H 0.097902 0.871922 0.678057 0.061 Uiso 1 1 calc R U . . .
C128 C 0.1035(11) 1.0449(12) 0.6539(4) 0.0407(18) Uani 1 1 d . U . . .
H28D H 0.086112 1.002222 0.641718 0.061 Uiso 1 1 calc R U . . .
H28E H 0.138618 1.089621 0.642141 0.061 Uiso 1 1 calc R U . . .
H28F H 0.046054 1.080265 0.663243 0.061 Uiso 1 1 calc R U . . .
C129 C 0.1893(11) 1.0473(12) 0.6980(3) 0.0406(18) Uani 1 1 d . U . . .
H29D H 0.131058 1.085757 0.705837 0.061 Uiso 1 1 calc R U . . .
H29E H 0.231258 1.089191 0.688219 0.061 Uiso 1 1 calc R U . . .
H29F H 0.221331 1.005706 0.713681 0.061 Uiso 1 1 calc R U . . .
C130 C 0.2984(11) 1.0128(12) 0.5848(3) 0.0385(15) Uani 1 1 d . U . . .
C131 C 0.3996(11) 0.9756(12) 0.5760(3) 0.0394(17) Uani 1 1 d . U . . .
H31D H 0.424472 1.022803 0.562027 0.059 Uiso 1 1 calc R U . . .
H31E H 0.404367 0.916662 0.567367 0.059 Uiso 1 1 calc R U . . .
H31F H 0.436381 0.962779 0.593007 0.059 Uiso 1 1 calc R U . . .
C132 C 0.2889(12) 1.1047(11) 0.5975(3) 0.0387(17) Uani 1 1 d . U . . .
H32D H 0.315070 1.092017 0.616333 0.058 Uiso 1 1 calc R U . . .
H32E H 0.221884 1.134418 0.599644 0.058 Uiso 1 1 calc R U . . .
H32F H 0.323686 1.147543 0.584682 0.058 Uiso 1 1 calc R U . . .
C133 C 0.2355(12) 1.0243(12) 0.5597(3) 0.0393(18) Uani 1 1 d . U . . .
H33D H 0.168824 1.039476 0.566873 0.059 Uiso 1 1 calc R U . . .
H33E H 0.246854 0.964891 0.550916 0.059 Uiso 1 1 calc R U . . .
H33F H 0.250598 1.075778 0.545335 0.059 Uiso 1 1 calc R U . . .
C141 C 0.5252(11) 1.0532(11) 0.6848(3) 0.0377(14) Uani 1 1 d . U . . .
C142 C 0.5097(11) 0.9593(11) 0.7018(3) 0.0384(17) Uani 1 1 d . U . . .
H42D H 0.558684 0.937586 0.715470 0.058 Uiso 1 1 calc R U . . .
H42E H 0.513245 0.911593 0.688593 0.058 Uiso 1 1 calc R U . . .
H42F H 0.447141 0.968477 0.712391 0.058 Uiso 1 1 calc R U . . .
C143 C 0.4385(11) 1.0962(11) 0.6673(3) 0.0388(17) Uani 1 1 d . U . . .
H43D H 0.381092 1.104592 0.680419 0.058 Uiso 1 1 calc R U . . .
H43E H 0.432615 1.053244 0.653417 0.058 Uiso 1 1 calc R U . . .
H43F H 0.446965 1.157882 0.657066 0.058 Uiso 1 1 calc R U . . .
C144 C 0.5407(11) 1.1223(11) 0.7048(3) 0.0379(17) Uani 1 1 d . U . . .
H44D H 0.559443 1.178365 0.693308 0.057 Uiso 1 1 calc R U . . .
H44E H 0.590813 1.091375 0.717314 0.057 Uiso 1 1 calc R U . . .
H44F H 0.481853 1.141861 0.716507 0.057 Uiso 1 1 calc R U . . .
C145 C 0.6082(12) 1.1573(11) 0.5953(3) 0.0362(14) Uani 1 1 d . U . . .
C146 C 0.6900(11) 1.1356(11) 0.5728(3) 0.0364(17) Uani 1 1 d . U . . .
H46D H 0.701079 1.194913 0.561443 0.055 Uiso 1 1 calc R U . . .
H46E H 0.674586 1.093315 0.560052 0.055 Uiso 1 1 calc R U . . .
H46F H 0.747282 1.104578 0.582328 0.055 Uiso 1 1 calc R U . . .
C147 C 0.6345(11) 1.2165(11) 0.6169(3) 0.0364(17) Uani 1 1 d . U . . .
H47D H 0.691528 1.181888 0.625987 0.055 Uiso 1 1 calc R U . . .
H47E H 0.582144 1.228189 0.631720 0.055 Uiso 1 1 calc R U . . .
H47F H 0.646745 1.277322 0.606906 0.055 Uiso 1 1 calc R U . . .
C148 C 0.5184(11) 1.2100(11) 0.5807(3) 0.0373(17) Uani 1 1 d . U . . .
H48D H 0.528076 1.273116 0.571948 0.056 Uiso 1 1 calc R U . . .
H48E H 0.464426 1.216759 0.595175 0.056 Uiso 1 1 calc R U . . .
H48F H 0.505747 1.173750 0.565858 0.056 Uiso 1 1 calc R U . . .
C149 C 0.8236(10) 0.9441(10) 0.6455(3) 0.0342(13) Uani 1 1 d . U . . .
C150 C 0.8432(10) 1.0202(10) 0.6631(3) 0.0344(16) Uani 1 1 d . U . . .
H50D H 0.783778 1.050079 0.672799 0.052 Uiso 1 1 calc R U . . .
H50E H 0.870327 1.068567 0.650124 0.052 Uiso 1 1 calc R U . . .
H50F H 0.887955 0.990166 0.677410 0.052 Uiso 1 1 calc R U . . .
C151 C 0.9108(10) 0.9174(11) 0.6246(3) 0.0346(16) Uani 1 1 d . U . . .
H51D H 0.966904 0.894546 0.635505 0.052 Uiso 1 1 calc R U . . .
H51E H 0.920275 0.973387 0.611226 0.052 Uiso 1 1 calc R U . . .
H51F H 0.901000 0.867223 0.613753 0.052 Uiso 1 1 calc R U . . .
C152 C 0.8022(11) 0.8587(10) 0.6658(3) 0.0341(16) Uani 1 1 d . U . . .
H52D H 0.859774 0.826256 0.674989 0.051 Uiso 1 1 calc R U . . .
H52E H 0.780327 0.814818 0.655003 0.051 Uiso 1 1 calc R U . . .
H52F H 0.752782 0.880074 0.680642 0.051 Uiso 1 1 calc R U . . .
C161 C 0.4229(12) 0.7152(12) 0.5211(3) 0.0426(16) Uani 1 1 d . U . . .
C162 C 0.3808(13) 0.8186(12) 0.5129(3) 0.0441(19) Uani 1 1 d . U . . .
H62D H 0.426915 0.858061 0.515113 0.066 Uiso 1 1 calc R U . . .
H62E H 0.323348 0.836903 0.525358 0.066 Uiso 1 1 calc R U . . .
H62F H 0.364852 0.827929 0.492792 0.066 Uiso 1 1 calc R U . . .
C163 C 0.5012(12) 0.6808(13) 0.4998(3) 0.0432(18) Uani 1 1 d . U . . .
H63D H 0.532530 0.616432 0.506739 0.065 Uiso 1 1 calc R U . . .
H63E H 0.547226 0.723323 0.497172 0.065 Uiso 1 1 calc R U . . .
H63F H 0.475357 0.680037 0.481330 0.065 Uiso 1 1 calc R U . . .
C164 C 0.3458(12) 0.6539(12) 0.5233(3) 0.0431(18) Uani 1 1 d . U . . .
H64D H 0.320970 0.658143 0.504413 0.065 Uiso 1 1 calc R U . . .
H64E H 0.294250 0.676914 0.537262 0.065 Uiso 1 1 calc R U . . .
H64F H 0.373230 0.587545 0.529536 0.065 Uiso 1 1 calc R U . . .
C165 C 0.6399(14) 0.5281(12) 0.5701(4) 0.0467(17) Uani 1 1 d . U . . .
C166 C 0.6255(13) 0.4728(12) 0.5465(4) 0.048(2) Uani 1 1 d . U . . .
H66D H 0.675386 0.477669 0.530905 0.073 Uiso 1 1 calc R U . . .
H66E H 0.563513 0.498814 0.538972 0.073 Uiso 1 1 calc R U . . .
H66F H 0.628092 0.405973 0.554098 0.073 Uiso 1 1 calc R U . . .
C167 C 0.7366(13) 0.4927(12) 0.5798(4) 0.048(2) Uani 1 1 d . U . . .
H67D H 0.748911 0.423063 0.582651 0.072 Uiso 1 1 calc R U . . .
H67E H 0.741566 0.517018 0.597940 0.072 Uiso 1 1 calc R U . . .
H67F H 0.783291 0.514555 0.565168 0.072 Uiso 1 1 calc R U . . .
C168 C 0.5617(13) 0.5200(12) 0.5947(4) 0.048(2) Uani 1 1 d . U . . .
H68D H 0.504065 0.565594 0.589834 0.072 Uiso 1 1 calc R U . . .
H68E H 0.583179 0.533947 0.612514 0.072 Uiso 1 1 calc R U . . .
H68F H 0.548300 0.455471 0.597378 0.072 Uiso 1 1 calc R U . . .
C169 C 0.6703(12) 0.8468(11) 0.5379(3) 0.0359(14) Uani 1 1 d . U . . .
C170 C 0.6999(11) 0.8548(10) 0.5667(3) 0.0364(17) Uani 1 1 d . U . . .
H70D H 0.753404 0.888257 0.564445 0.055 Uiso 1 1 calc R U . . .
H70E H 0.718991 0.791108 0.576879 0.055 Uiso 1 1 calc R U . . .
H70F H 0.646831 0.890300 0.577862 0.055 Uiso 1 1 calc R U . . .
C171 C 0.6425(11) 0.9437(10) 0.5210(3) 0.0367(17) Uani 1 1 d . U . . .
H71D H 0.697462 0.975095 0.517538 0.055 Uiso 1 1 calc R U . . .
H71E H 0.591441 0.982419 0.531915 0.055 Uiso 1 1 calc R U . . .
H71F H 0.620691 0.936024 0.502497 0.055 Uiso 1 1 calc R U . . .
C172 C 0.7462(12) 0.7849(11) 0.5204(3) 0.0371(17) Uani 1 1 d . U . . .
H72D H 0.723759 0.782159 0.501599 0.056 Uiso 1 1 calc R U . . .
H72E H 0.759844 0.720616 0.530606 0.056 Uiso 1 1 calc R U . . .
H72F H 0.803959 0.811965 0.517691 0.056 Uiso 1 1 calc R U . . .
C181 C 0.7501(12) 0.6004(13) 0.4564(4) 0.0443(15) Uani 1 1 d . U . . .
H81C H 0.741525 0.670094 0.456449 0.053 Uiso 1 1 calc R U . . .
H81D H 0.715243 0.575236 0.474018 0.053 Uiso 1 1 calc R U . . .
C182 C 0.7056(12) 0.5809(13) 0.4304(3) 0.0440(14) Uani 1 1 d . U . . .
H82C H 0.718129 0.511828 0.428801 0.053 Uiso 1 1 calc R U . . .
H82D H 0.636231 0.603624 0.432177 0.053 Uiso 1 1 calc R U . . .
C183 C 0.7028(12) 0.6245(12) 0.3802(3) 0.0436(13) Uani 1 1 d . U . . .
H83C H 0.633555 0.646883 0.383021 0.052 Uiso 1 1 calc R U . . .
H83D H 0.714661 0.557953 0.375725 0.052 Uiso 1 1 calc R U . . .
C184 C 0.7458(12) 0.6879(12) 0.3556(4) 0.0437(13) Uani 1 1 d . U . . .
H84C H 0.709141 0.697273 0.338393 0.052 Uiso 1 1 calc R U . . .
H84D H 0.747212 0.750711 0.361538 0.052 Uiso 1 1 calc R U . . .
C185 C 0.8862(12) 0.6836(13) 0.3254(3) 0.0438(14) Uani 1 1 d . U . . .
H85C H 0.897648 0.744791 0.330187 0.053 Uiso 1 1 calc R U . . .
H85D H 0.844828 0.696769 0.309208 0.053 Uiso 1 1 calc R U . . .
C186 C 0.9796(12) 0.6202(13) 0.3170(4) 0.0437(15) Uani 1 1 d . U . . .
H86C H 0.967818 0.556935 0.314296 0.052 Uiso 1 1 calc R U . . .
H86D H 1.007226 0.648122 0.298526 0.052 Uiso 1 1 calc R U . . .
C187 C 1.1214(12) 0.5210(11) 0.3359(4) 0.0411(14) Uani 1 1 d . U . . .
H87C H 1.176611 0.523917 0.346371 0.049 Uiso 1 1 calc R U . . .
H87D H 1.143091 0.517112 0.315347 0.049 Uiso 1 1 calc R U . . .
C188 C 1.0807(13) 0.4337(11) 0.3481(3) 0.0411(13) Uani 1 1 d . U . . .
H88C H 1.019945 0.435787 0.339718 0.049 Uiso 1 1 calc R U . . .
H88D H 1.125083 0.375681 0.343046 0.049 Uiso 1 1 calc R U . . .
C189 C 1.0702(12) 0.3386(11) 0.3925(3) 0.0407(12) Uani 1 1 d . U . . .
H89C H 1.131251 0.297901 0.387017 0.049 Uiso 1 1 calc R U . . .
H89D H 1.018263 0.310373 0.387061 0.049 Uiso 1 1 calc R U . . .
C190 C 1.0607(12) 0.3446(11) 0.4241(3) 0.0405(12) Uani 1 1 d . U . . .
H90C H 1.065762 0.279996 0.434632 0.049 Uiso 1 1 calc R U . . .
H90D H 1.112601 0.373164 0.429365 0.049 Uiso 1 1 calc R U . . .
C191 C 0.9604(12) 0.4061(11) 0.4618(3) 0.0407(13) Uani 1 1 d . U . . .
H91C H 1.009026 0.438167 0.467500 0.049 Uiso 1 1 calc R U . . .
H91D H 0.968253 0.341277 0.472285 0.049 Uiso 1 1 calc R U . . .
C192 C 0.8633(12) 0.4608(11) 0.4693(3) 0.0409(14) Uani 1 1 d . U . . .
H92C H 0.815964 0.430773 0.461895 0.049 Uiso 1 1 calc R U . . .
H92D H 0.851875 0.455947 0.490464 0.049 Uiso 1 1 calc R U . . .
C193 C 0.8938(12) 0.6136(12) 0.4763(4) 0.0431(14) Uani 1 1 d . U . . .
H93C H 0.853650 0.621283 0.494487 0.052 Uiso 1 1 calc R U . . .
H93D H 0.955752 0.574544 0.481256 0.052 Uiso 1 1 calc R U . . .
C194 C 0.9093(12) 0.7096(12) 0.4627(4) 0.0429(13) Uani 1 1 d . U . . .
H94C H 0.851041 0.745567 0.454090 0.051 Uiso 1 1 calc R U . . .
H94D H 0.925347 0.746023 0.477278 0.051 Uiso 1 1 calc R U . . .
C195 C 1.0117(12) 0.7809(12) 0.4281(4) 0.0424(12) Uani 1 1 d . U . . .
H95C H 1.027062 0.815543 0.443307 0.051 Uiso 1 1 calc R U . . .
H95D H 0.957596 0.821146 0.418372 0.051 Uiso 1 1 calc R U . . .
C196 C 1.0941(12) 0.7636(13) 0.4071(3) 0.0421(12) Uani 1 1 d . U . . .
H96C H 1.116079 0.823764 0.400035 0.051 Uiso 1 1 calc R U . . .
H96D H 1.146818 0.718564 0.416218 0.051 Uiso 1 1 calc R U . . .
C197 C 1.1408(12) 0.7033(12) 0.3620(3) 0.0418(13) Uani 1 1 d . U . . .
H97C H 1.185714 0.645105 0.368649 0.050 Uiso 1 1 calc R U . . .
H97D H 1.175672 0.756637 0.357688 0.050 Uiso 1 1 calc R U . . .
C198 C 1.0954(12) 0.6891(12) 0.3356(4) 0.0418(14) Uani 1 1 d . U . . .
H98C H 1.049595 0.747735 0.329986 0.050 Uiso 1 1 calc R U . . .
H98D H 1.145311 0.680738 0.319640 0.050 Uiso 1 1 calc R U . . .
C201 C 0.513(4) 0.517(3) 0.9813(6) 0.146(5) Uani 0.5 1 d G U P A -1
C202 C 0.564(4) 0.427(3) 0.9899(8) 0.146(5) Uani 0.5 1 d DG U P A -1
H202 H 0.608235 0.394050 0.976669 0.175 Uiso 0.5 1 calc R U P A -1
C203 C 0.549(4) 0.385(3) 1.0179(9) 0.146(5) Uani 0.5 1 d G U P A -1
H203 H 0.583360 0.322925 1.023768 0.175 Uiso 0.5 1 calc R U P A -1
C204 C 0.484(4) 0.432(4) 1.0373(6) 0.146(5) Uani 0.5 1 d G U P A -1
H204 H 0.473793 0.403474 1.056396 0.175 Uiso 0.5 1 calc R U P A -1
C205 C 0.434(4) 0.522(4) 1.0287(7) 0.146(5) Uani 0.5 1 d G U P A -1
H205 H 0.389102 0.555149 1.041926 0.175 Uiso 0.5 1 calc R U P A -1
C206 C 0.448(4) 0.565(3) 1.0007(8) 0.146(5) Uani 0.5 1 d DG U P A -1
H206 H 0.413977 0.626276 0.994827 0.175 Uiso 0.5 1 calc R U P A -1
C207 C 0.519(5) 0.556(4) 0.9502(6) 0.146(5) Uani 0.5 1 d D U P A -1
H7G H 0.479613 0.619752 0.947725 0.219 Uiso 0.5 1 calc R U P A -1
H7H H 0.584687 0.559620 0.943552 0.219 Uiso 0.5 1 calc R U P A -1
H7I H 0.495647 0.514365 0.938818 0.219 Uiso 0.5 1 calc R U P A -1
C301 C 0.989(3) -0.006(3) 0.5158(7) 0.117(5) Uani 0.5 1 d G U P B -1
C302 C 0.913(3) 0.065(3) 0.5083(8) 0.117(5) Uani 0.5 1 d DG U P B -1
H302 H 0.860711 0.080255 0.521964 0.140 Uiso 0.5 1 calc R U P B -1
C303 C 0.913(3) 0.115(3) 0.4809(9) 0.117(5) Uani 0.5 1 d G U P B -1
H303 H 0.861072 0.163631 0.475783 0.140 Uiso 0.5 1 calc R U P B -1
C304 C 0.990(3) 0.093(3) 0.4609(7) 0.117(5) Uani 0.5 1 d G U P B -1
H304 H 0.989701 0.126788 0.442196 0.140 Uiso 0.5 1 calc R U P B -1
C305 C 1.066(3) 0.022(3) 0.4684(7) 0.117(5) Uani 0.5 1 d G U P B -1
H305 H 1.117968 0.006567 0.454790 0.140 Uiso 0.5 1 calc R U P B -1
C306 C 1.066(3) -0.028(3) 0.4959(8) 0.117(5) Uani 0.5 1 d DG U P B -1
H306 H 1.117610 -0.076810 0.500971 0.140 Uiso 0.5 1 calc R U P B -1
C307 C 0.990(4) -0.058(4) 0.5456(7) 0.117(5) Uani 0.5 1 d D U P B -1
H7J H 1.048490 -0.105321 0.547184 0.175 Uiso 0.5 1 calc R U P B -1
H7K H 0.987310 -0.012246 0.559498 0.175 Uiso 0.5 1 calc R U P B -1
H7L H 0.935260 -0.089104 0.549510 0.175 Uiso 0.5 1 calc R U P B -1
C401 C 0.1046(7) 0.4429(6) 0.7440(3) 0.059(2) Uani 1 1 d G U . . .
C402 C 0.0504(7) 0.3766(7) 0.7565(3) 0.059(2) Uani 1 1 d DG U . . .
H402 H -0.015912 0.395789 0.760514 0.071 Uiso 1 1 calc R U . . .
C403 C 0.0933(9) 0.2823(7) 0.7632(3) 0.059(2) Uani 1 1 d G U . . .
H403 H 0.056250 0.236983 0.771717 0.071 Uiso 1 1 calc R U . . .
C404 C 0.1903(9) 0.2543(6) 0.7573(3) 0.059(2) Uani 1 1 d G U . . .
H404 H 0.219605 0.189809 0.761857 0.071 Uiso 1 1 calc R U . . .
C405 C 0.2445(7) 0.3206(8) 0.7448(3) 0.059(2) Uani 1 1 d G U . . .
H405 H 0.310802 0.301439 0.740794 0.071 Uiso 1 1 calc R U . . .
C406 C 0.2016(7) 0.4149(7) 0.7381(3) 0.059(2) Uani 1 1 d DG U . . .
H406 H 0.238642 0.460246 0.729590 0.071 Uiso 1 1 calc R U . . .
C407 C 0.0581(10) 0.5439(7) 0.7361(4) 0.060(2) Uani 1 1 d D U . . .
H7M H 0.106141 0.580823 0.727617 0.089 Uiso 1 1 calc R U . . .
H7N H 0.011359 0.546381 0.722196 0.089 Uiso 1 1 calc R U . . .
H7O H 0.026421 0.570663 0.753430 0.089 Uiso 1 1 calc R U . . .

loop_
_atom_site_aniso_label
_atom_site_aniso_U_11
_atom_site_aniso_U_22
_atom_site_aniso_U_33
_atom_site_aniso_U_23
_atom_site_aniso_U_13
_atom_site_aniso_U_12
U1 0.0203(2) 0.0301(3) 0.0278(2) 0.00244(17) -0.00378(16) -0.00533(17)
U2 0.0323(3) 0.0276(3) 0.0259(2) 0.00086(17) -0.00298(17) -0.0099(2)
S1 0.034(2) 0.055(3) 0.046(2) -0.0071(17) -0.0009(16) -0.0241(19)
S2 0.032(2) 0.071(3) 0.041(2) 0.0025(19) -0.0085(16) -0.018(2)
Si1 0.0197(18) 0.031(2) 0.0280(16) 0.0024(14) -0.0065(13) -0.0025(14)
Si2 0.0204(17) 0.0242(18) 0.0375(19) 0.0023(14) -0.0035(14) -0.0032(14)
Si3 0.030(2) 0.032(2) 0.0326(18) -0.0003(15) 0.0002(15) -0.0086(16)
Si4 0.0203(17) 0.0219(17) 0.0366(18) -0.0016(14) -0.0044(14) -0.0018(14)
Si5 0.037(2) 0.0251(19) 0.0300(18) 0.0025(14) -0.0044(15) -0.0096(16)
Si6 0.0238(18) 0.033(2) 0.0347(19) -0.0009(15) -0.0023(14) -0.0104(15)
Si7 0.0277(19) 0.0245(18) 0.0328(18) -0.0003(14) -0.0046(14) -0.0094(14)
Si8 0.034(2) 0.029(2) 0.0259(16) 0.0015(14) -0.0060(14) -0.0075(16)
K1 0.0278(15) 0.0351(16) 0.0367(15) -0.0004(12) -0.0052(11) -0.0031(12)
K2 0.0362(16) 0.0303(15) 0.0349(14) 0.0000(11) -0.0062(12) -0.0074(13)
O1 0.035(6) 0.033(5) 0.021(4) 0.003(4) -0.013(4) -0.006(4)
O2 0.027(4) 0.055(4) 0.052(4) 0.001(3) -0.002(3) -0.011(3)
O3 0.023(3) 0.035(3) 0.042(3) 0.005(3) -0.004(3) -0.006(3)
O4 0.049(4) 0.048(4) 0.034(3) -0.003(3) -0.006(3) -0.019(3)
O21 0.015(3) 0.039(4) 0.032(4) 0.004(3) -0.014(3) -0.007(3)
O22 0.024(3) 0.036(3) 0.045(3) -0.002(3) -0.001(3) -0.003(3)
O23 0.032(3) 0.042(4) 0.047(4) 0.000(3) -0.010(3) -0.012(3)
O24 0.019(3) 0.031(3) 0.051(4) 0.004(3) -0.009(3) 0.003(3)
O41 0.052(7) 0.049(7) 0.031(5) 0.006(4) 0.009(4) -0.034(6)
O42 0.044(4) 0.051(4) 0.046(4) -0.005(3) -0.003(3) -0.011(3)
O43 0.037(4) 0.052(4) 0.046(4) 0.002(3) -0.006(3) -0.012(3)
O44 0.037(4) 0.037(4) 0.047(4) 0.002(3) 0.000(3) -0.008(3)
O61 0.030(5) 0.038(6) 0.035(5) -0.007(4) 0.006(4) -0.012(4)
O62 0.021(3) 0.034(3) 0.049(3) -0.008(3) 0.002(3) -0.002(3)
O63 0.028(3) 0.033(3) 0.045(3) -0.003(3) -0.003(3) -0.005(3)
O64 0.031(3) 0.035(3) 0.043(3) 0.001(3) -0.002(3) -0.003(3)
O81 0.041(3) 0.047(3) 0.062(3) 0.001(3) -0.011(3) -0.009(3)
O82 0.041(3) 0.047(3) 0.063(3) 0.002(3) -0.009(3) -0.009(3)
O83 0.033(3) 0.045(3) 0.045(3) 0.003(2) 0.000(2) 0.000(2)
O84 0.034(3) 0.044(3) 0.044(3) 0.002(2) 0.000(2) -0.002(2)
O85 0.044(3) 0.043(3) 0.050(3) -0.005(2) -0.004(2) -0.006(3)
O86 0.043(3) 0.043(3) 0.050(3) -0.005(2) -0.004(2) -0.006(3)
O101 0.055(7) 0.030(5) 0.021(4) 0.010(4) 0.000(4) -0.013(5)
O102 0.043(4) 0.039(4) 0.039(3) 0.000(3) -0.007(3) -0.016(3)
O103 0.037(3) 0.024(3) 0.047(3) -0.003(3) -0.007(3) -0.005(3)
O104 0.042(4) 0.038(4) 0.042(3) -0.001(3) -0.001(3) -0.014(3)
O121 0.027(2) 0.025(2) 0.027(2) -0.0036(10) -0.0012(10) -0.0048(10)
O122 0.041(4) 0.037(4) 0.050(4) -0.006(3) 0.003(3) -0.021(3)
O123 0.026(3) 0.040(4) 0.051(4) -0.003(3) -0.001(3) -0.001(3)
O124 0.037(4) 0.038(4) 0.039(3) 0.003(3) -0.001(3) -0.013(3)
O141 0.026(5) 0.019(5) 0.049(5) -0.004(4) 0.000(4) -0.011(4)
O142 0.034(3) 0.035(3) 0.042(3) -0.003(3) 0.001(3) -0.005(3)
O143 0.039(4) 0.030(3) 0.041(3) 0.005(3) -0.011(3) -0.013(3)
O144 0.029(3) 0.029(3) 0.044(3) -0.001(3) -0.004(3) -0.008(3)
O161 0.034(5) 0.032(5) 0.025(4) -0.005(4) -0.007(4) -0.004(4)
O162 0.047(4) 0.044(4) 0.038(3) -0.004(3) -0.007(3) -0.012(3)
O163 0.054(4) 0.025(3) 0.052(4) -0.004(3) 0.002(3) 0.004(3)
O164 0.041(4) 0.023(3) 0.040(3) -0.002(3) 0.000(3) -0.006(3)
O181 0.042(3) 0.044(3) 0.046(3) 0.000(2) -0.008(2) -0.009(2)
O182 0.043(3) 0.044(3) 0.045(3) 0.000(2) -0.008(2) -0.009(3)
O183 0.045(3) 0.030(3) 0.046(3) -0.001(2) -0.001(2) -0.006(2)
O184 0.044(3) 0.030(3) 0.045(3) 0.000(2) -0.002(2) -0.006(2)
O185 0.036(3) 0.044(3) 0.048(3) -0.010(2) -0.004(2) -0.005(2)
O186 0.035(3) 0.043(3) 0.047(3) -0.009(2) -0.004(2) -0.006(2)
N1 0.030(7) 0.042(8) 0.049(7) -0.001(6) -0.002(6) -0.001(6)
N2 0.028(4) 0.032(4) 0.038(4) 0.000(4) -0.001(4) 0.001(4)
N3 0.044(8) 0.044(8) 0.033(6) -0.004(5) 0.001(5) -0.010(6)
N4 0.041(8) 0.042(8) 0.042(7) 0.001(6) -0.001(6) -0.011(6)
C1 0.027(3) 0.056(4) 0.052(4) 0.001(3) -0.001(3) -0.010(3)
C2 0.029(4) 0.056(5) 0.054(4) 0.000(4) -0.001(3) -0.010(4)
C3 0.029(4) 0.058(5) 0.053(4) 0.001(4) -0.002(3) -0.010(4)
C4 0.027(4) 0.057(5) 0.053(4) 0.001(4) 0.000(3) -0.010(4)
C5 0.024(3) 0.036(3) 0.043(3) 0.005(3) -0.004(2) -0.006(3)
C6 0.025(3) 0.036(4) 0.043(4) 0.005(3) -0.004(3) -0.006(3)
C7 0.025(3) 0.036(4) 0.043(4) 0.006(3) -0.004(3) -0.005(3)
C8 0.024(3) 0.036(4) 0.043(4) 0.005(3) -0.004(3) -0.006(3)
C9 0.049(4) 0.049(4) 0.034(3) -0.004(3) -0.006(3) -0.019(3)
C10 0.050(4) 0.050(4) 0.035(4) -0.003(3) -0.007(3) -0.019(4)
C11 0.050(4) 0.050(4) 0.036(4) -0.004(3) -0.006(3) -0.018(4)
C12 0.050(4) 0.049(4) 0.035(4) -0.004(3) -0.006(3) -0.019(4)
C21 0.025(3) 0.037(3) 0.045(3) -0.002(3) -0.001(3) -0.002(3)
C22 0.026(3) 0.036(4) 0.046(4) -0.002(3) 0.000(3) -0.002(3)
C23 0.026(3) 0.038(4) 0.046(4) -0.002(3) -0.001(3) -0.002(3)
C24 0.026(4) 0.038(4) 0.047(4) -0.001(3) -0.001(3) -0.002(3)
C25 0.033(3) 0.042(4) 0.048(4) 0.000(3) -0.010(3) -0.011(3)
C26 0.033(4) 0.042(4) 0.049(4) 0.001(3) -0.011(3) -0.011(3)
C27 0.032(4) 0.042(4) 0.048(4) -0.001(3) -0.010(3) -0.012(3)
C28 0.033(4) 0.042(4) 0.048(4) 0.000(3) -0.009(3) -0.011(3)
C29 0.020(3) 0.032(3) 0.051(4) 0.004(3) -0.009(3) 0.003(2)
C30 0.022(3) 0.033(4) 0.052(4) 0.005(3) -0.008(3) 0.003(3)
C31 0.020(3) 0.032(4) 0.051(4) 0.003(3) -0.010(3) 0.003(3)
C32 0.021(3) 0.032(4) 0.052(4) 0.003(3) -0.008(3) 0.004(3)
C41 0.037(4) 0.052(4) 0.046(4) 0.001(3) -0.006(3) -0.012(3)
C42 0.037(4) 0.052(4) 0.046(4) 0.001(3) -0.006(3) -0.012(4)
C43 0.038(4) 0.052(5) 0.046(4) 0.001(3) -0.007(3) -0.011(4)
C44 0.037(4) 0.052(4) 0.046(4) 0.002(3) -0.005(3) -0.012(4)
C45 0.044(4) 0.051(4) 0.046(4) -0.005(3) -0.003(3) -0.011(3)
C46 0.044(4) 0.052(5) 0.046(4) -0.005(3) -0.003(3) -0.011(4)
C47 0.044(4) 0.052(5) 0.046(4) -0.005(3) -0.003(3) -0.011(4)
C48 0.045(4) 0.051(5) 0.047(4) -0.005(3) -0.003(3) -0.010(4)
C49 0.037(4) 0.037(4) 0.047(4) 0.002(3) 0.000(3) -0.008(3)
C50 0.037(4) 0.038(4) 0.047(4) 0.003(3) 0.000(3) -0.007(3)
C51 0.037(4) 0.037(4) 0.048(4) 0.002(3) -0.001(3) -0.008(3)
C52 0.037(4) 0.038(4) 0.048(4) 0.001(3) 0.000(3) -0.008(3)
C61 0.021(3) 0.035(3) 0.049(3) -0.007(3) 0.002(3) -0.002(3)
C62 0.022(3) 0.036(4) 0.051(4) -0.007(3) 0.003(3) -0.001(3)
C63 0.021(3) 0.035(4) 0.050(4) -0.007(3) 0.002(3) -0.001(3)
C64 0.022(3) 0.036(4) 0.049(4) -0.007(3) 0.001(3) -0.002(3)
C65 0.028(3) 0.033(3) 0.045(3) -0.004(3) -0.003(3) -0.005(3)
C66 0.028(4) 0.034(4) 0.046(4) -0.003(3) -0.003(3) -0.005(3)
C67 0.029(4) 0.034(4) 0.046(4) -0.004(3) -0.004(3) -0.006(3)
C68 0.028(4) 0.033(4) 0.045(4) -0.005(3) -0.003(3) -0.006(3)
C69 0.031(3) 0.035(3) 0.043(3) 0.002(3) -0.002(3) -0.003(3)
C70 0.032(4) 0.036(4) 0.044(4) 0.002(3) -0.002(3) -0.003(3)
C71 0.032(4) 0.036(4) 0.044(4) 0.002(3) -0.001(3) -0.002(3)
C72 0.032(4) 0.036(4) 0.044(4) 0.002(3) -0.002(3) -0.003(3)
C81 0.042(3) 0.048(3) 0.061(4) 0.001(3) -0.012(3) -0.008(3)
C82 0.042(3) 0.047(3) 0.061(3) 0.001(3) -0.012(3) -0.009(3)
C83 0.041(3) 0.047(3) 0.062(3) 0.001(3) -0.011(3) -0.009(3)
C84 0.041(3) 0.047(3) 0.063(3) 0.002(3) -0.010(3) -0.009(3)
C85 0.041(3) 0.048(3) 0.063(3) 0.003(3) -0.008(3) -0.010(3)
C86 0.041(3) 0.048(4) 0.063(4) 0.003(3) -0.008(3) -0.010(3)
C87 0.034(3) 0.045(3) 0.046(3) 0.004(3) 0.000(3) 0.000(3)
C88 0.034(3) 0.045(3) 0.046(3) 0.003(2) 0.000(2) 0.000(2)
C89 0.033(3) 0.045(3) 0.045(3) 0.003(2) 0.000(2) -0.001(2)
C90 0.033(3) 0.044(3) 0.045(3) 0.003(2) 0.000(2) -0.001(2)
C91 0.034(3) 0.044(3) 0.044(3) 0.002(2) 0.000(2) -0.002(2)
C92 0.034(3) 0.045(3) 0.044(3) 0.002(3) 0.000(2) -0.002(3)
C93 0.044(3) 0.043(3) 0.050(3) -0.004(3) -0.004(3) -0.006(3)
C94 0.044(3) 0.043(3) 0.050(3) -0.004(3) -0.004(3) -0.006(3)
C95 0.043(3) 0.043(3) 0.050(3) -0.005(2) -0.004(2) -0.006(3)
C96 0.043(3) 0.043(3) 0.050(3) -0.005(2) -0.004(2) -0.006(3)
C97 0.043(3) 0.043(3) 0.050(3) -0.005(3) -0.004(3) -0.005(3)
C98 0.043(3) 0.044(3) 0.050(3) -0.005(3) -0.004(3) -0.005(3)
C101 0.043(4) 0.039(4) 0.039(3) 0.000(3) -0.007(3) -0.016(3)
C102 0.044(4) 0.039(4) 0.039(4) 0.000(3) -0.006(3) -0.017(3)
C103 0.044(4) 0.040(4) 0.040(4) 0.000(3) -0.007(3) -0.015(3)
C104 0.044(4) 0.040(4) 0.040(4) 0.000(3) -0.006(3) -0.016(3)
C105 0.037(3) 0.025(3) 0.047(3) -0.003(2) -0.007(3) -0.005(3)
C106 0.038(4) 0.026(3) 0.048(4) -0.003(3) -0.007(3) -0.004(3)
C107 0.037(4) 0.025(3) 0.047(4) -0.004(3) -0.007(3) -0.004(3)
C108 0.037(4) 0.026(3) 0.048(4) -0.004(3) -0.008(3) -0.005(3)
C109 0.042(4) 0.039(4) 0.043(3) -0.001(3) -0.001(3) -0.013(3)
C110 0.043(4) 0.039(4) 0.043(4) 0.000(3) 0.000(3) -0.013(3)
C111 0.043(4) 0.038(4) 0.043(4) 0.000(3) -0.001(3) -0.013(3)
C112 0.044(4) 0.039(4) 0.044(4) -0.002(3) 0.000(3) -0.013(3)
C122 0.041(4) 0.037(4) 0.050(4) -0.006(3) 0.003(3) -0.020(3)
C123 0.042(4) 0.037(4) 0.052(4) -0.007(3) 0.004(3) -0.019(3)
C124 0.042(4) 0.036(4) 0.051(4) -0.005(3) 0.003(3) -0.021(3)
C125 0.042(4) 0.037(4) 0.051(4) -0.006(3) 0.003(3) -0.020(3)
C126 0.026(3) 0.040(4) 0.051(4) -0.002(3) -0.001(3) -0.001(3)
C127 0.026(4) 0.040(4) 0.052(4) -0.003(3) 0.000(3) -0.002(3)
C128 0.026(4) 0.041(4) 0.052(4) -0.002(3) -0.002(3) -0.001(3)
C129 0.026(4) 0.040(4) 0.052(4) -0.003(3) -0.001(3) 0.000(3)
C130 0.037(4) 0.038(4) 0.039(3) 0.003(3) -0.001(3) -0.013(3)
C131 0.038(4) 0.039(4) 0.040(4) 0.004(3) 0.000(3) -0.013(3)
C132 0.038(4) 0.039(4) 0.040(4) 0.002(3) -0.002(3) -0.013(3)
C133 0.038(4) 0.039(4) 0.040(4) 0.004(3) -0.002(3) -0.011(3)
C141 0.034(3) 0.035(3) 0.042(3) -0.003(3) 0.001(3) -0.005(3)
C142 0.035(4) 0.036(4) 0.043(4) -0.003(3) 0.001(3) -0.006(3)
C143 0.034(4) 0.036(4) 0.043(4) -0.003(3) 0.001(3) -0.003(3)
C144 0.034(4) 0.035(4) 0.042(4) -0.004(3) 0.001(3) -0.004(3)
C145 0.039(4) 0.030(3) 0.041(3) 0.005(3) -0.011(3) -0.013(3)
C146 0.039(4) 0.030(4) 0.042(4) 0.005(3) -0.010(3) -0.013(3)
C147 0.039(4) 0.030(4) 0.042(4) 0.004(3) -0.011(3) -0.012(3)
C148 0.040(4) 0.031(4) 0.043(4) 0.006(3) -0.012(3) -0.012(3)
C149 0.029(3) 0.029(3) 0.044(3) -0.001(3) -0.004(3) -0.008(2)
C150 0.030(4) 0.029(3) 0.044(4) -0.002(3) -0.004(3) -0.007(3)
C151 0.029(4) 0.029(3) 0.045(4) -0.001(3) -0.004(3) -0.008(3)
C152 0.030(4) 0.029(4) 0.044(4) -0.002(3) -0.005(3) -0.008(3)
C161 0.047(4) 0.044(4) 0.038(3) -0.005(3) -0.007(3) -0.012(3)
C162 0.049(4) 0.045(4) 0.039(4) -0.004(3) -0.007(3) -0.011(4)
C163 0.048(4) 0.045(4) 0.038(4) -0.005(3) -0.006(3) -0.011(4)
C164 0.048(4) 0.045(4) 0.039(4) -0.005(3) -0.006(3) -0.012(4)
C165 0.055(4) 0.026(3) 0.053(4) -0.004(3) 0.002(3) 0.005(3)
C166 0.057(5) 0.028(4) 0.054(4) -0.003(3) 0.001(4) 0.004(3)
C167 0.056(5) 0.027(4) 0.054(4) -0.004(3) 0.002(4) 0.005(3)
C168 0.056(5) 0.026(4) 0.054(4) -0.002(3) 0.004(4) 0.008(3)
C169 0.041(4) 0.024(3) 0.041(3) -0.001(2) 0.000(3) -0.007(3)
C170 0.042(4) 0.025(4) 0.042(4) -0.001(3) 0.001(3) -0.007(3)
C171 0.042(4) 0.025(4) 0.042(4) -0.001(3) 0.001(3) -0.006(3)
C172 0.043(4) 0.025(4) 0.042(4) -0.001(3) 0.001(3) -0.006(3)
C181 0.042(3) 0.044(3) 0.046(3) -0.001(3) -0.007(3) -0.009(3)
C182 0.042(3) 0.044(3) 0.046(3) -0.001(2) -0.007(2) -0.009(3)
C183 0.042(3) 0.044(3) 0.045(3) 0.000(2) -0.008(2) -0.010(2)
C184 0.043(3) 0.044(3) 0.045(3) 0.000(2) -0.008(2) -0.010(2)
C185 0.043(3) 0.044(3) 0.044(3) 0.000(2) -0.008(2) -0.009(3)
C186 0.043(3) 0.044(3) 0.044(3) 0.000(3) -0.008(3) -0.009(3)
C187 0.045(3) 0.030(3) 0.046(3) -0.001(2) 0.000(3) -0.005(3)
C188 0.045(3) 0.030(3) 0.046(3) -0.001(2) 0.000(2) -0.006(2)
C189 0.045(3) 0.030(3) 0.046(3) -0.001(2) -0.001(2) -0.006(2)
C190 0.044(3) 0.030(3) 0.045(3) -0.001(2) -0.002(2) -0.006(2)
C191 0.044(3) 0.031(3) 0.045(3) 0.000(2) -0.002(2) -0.006(2)
C192 0.044(3) 0.031(3) 0.045(3) 0.000(2) -0.002(3) -0.006(3)
C193 0.037(3) 0.045(3) 0.048(3) -0.010(3) -0.004(3) -0.005(3)
C194 0.037(3) 0.045(3) 0.048(3) -0.010(2) -0.004(2) -0.005(2)
C195 0.036(3) 0.044(3) 0.048(3) -0.010(2) -0.004(2) -0.006(2)
C196 0.036(3) 0.044(3) 0.048(3) -0.009(2) -0.004(2) -0.006(2)
C197 0.035(3) 0.043(3) 0.047(3) -0.008(2) -0.003(2) -0.006(2)
C198 0.035(3) 0.043(3) 0.047(3) -0.008(3) -0.003(3) -0.006(3)
C201 0.229(10) 0.148(9) 0.094(10) 0.015(9) -0.052(9) -0.113(9)
C202 0.229(10) 0.148(9) 0.094(10) 0.015(9) -0.052(9) -0.113(9)
C203 0.229(10) 0.148(9) 0.094(10) 0.015(9) -0.052(9) -0.113(9)
C204 0.229(10) 0.148(9) 0.094(10) 0.015(9) -0.052(9) -0.113(9)
C205 0.229(10) 0.148(9) 0.094(10) 0.015(9) -0.052(9) -0.113(9)
C206 0.229(10) 0.148(9) 0.094(10) 0.015(9) -0.052(9) -0.113(9)
C207 0.229(10) 0.148(10) 0.094(10) 0.015(9) -0.052(10) -0.113(9)
C301 0.124(9) 0.151(10) 0.099(9) -0.017(9) -0.020(8) -0.078(8)
C302 0.124(9) 0.152(10) 0.099(9) -0.017(9) -0.020(8) -0.078(8)
C303 0.124(9) 0.151(10) 0.099(9) -0.017(9) -0.020(8) -0.078(8)
C304 0.124(9) 0.151(10) 0.099(9) -0.017(9) -0.020(8) -0.078(8)
C305 0.124(9) 0.151(10) 0.099(9) -0.017(9) -0.020(8) -0.078(8)
C306 0.124(9) 0.151(10) 0.099(9) -0.017(9) -0.020(8) -0.078(8)
C307 0.125(9) 0.151(10) 0.099(9) -0.017(9) -0.019(8) -0.078(9)
C401 0.071(5) 0.056(4) 0.057(4) -0.001(3) -0.018(3) -0.024(4)
C402 0.071(5) 0.055(4) 0.057(4) -0.001(3) -0.018(4) -0.024(4)
C403 0.071(5) 0.056(4) 0.057(4) -0.001(3) -0.018(4) -0.024(4)
C404 0.071(5) 0.056(4) 0.057(4) -0.001(3) -0.018(4) -0.024(4)
C405 0.071(5) 0.056(4) 0.057(4) -0.001(3) -0.018(4) -0.024(4)
C406 0.071(5) 0.056(4) 0.057(4) -0.001(3) -0.018(4) -0.024(4)
C407 0.071(5) 0.056(5) 0.057(4) -0.002(4) -0.019(4) -0.023(4)

_geom_special_details            
;
 All esds (except the esd in the dihedral angle between two l.s. planes)
 are estimated using the full covariance matrix.  The cell esds are taken
 into account individually in the estimation of esds in distances, angles
 and torsion angles; correlations between esds in cell parameters are only
 used when they are defined by crystal symmetry.  An approximate (isotropic)
 treatment of cell esds is used for estimating esds involving l.s. planes.
;

loop_
_geom_bond_atom_site_label_1
_geom_bond_atom_site_label_2
_geom_bond_distance
_geom_bond_site_symmetry_2
_geom_bond_publ_flag
U1 O21 2.110(10) . ?
U1 O1 2.125(8) . ?
U1 O61 2.141(10) . ?
U1 O41 2.175(9) . ?
U1 S1 2.376(5) . ?
U2 O121 2.070(10) . ?
U2 O141 2.124(8) . ?
U2 O161 2.153(9) . ?
U2 O101 2.158(8) . ?
U2 S2 2.396(5) . ?
Si1 O1 1.608(9) . ?
Si1 O4 1.613(11) . ?
Si1 O3 1.625(10) . ?
Si1 O2 1.628(13) . ?
Si2 O21 1.606(11) . ?
Si2 O23 1.628(11) . ?
Si2 O24 1.629(10) . ?
Si2 O22 1.632(11) . ?
Si3 O41 1.624(11) . ?
Si3 O44 1.631(11) . ?
Si3 O42 1.643(12) . ?
Si3 O43 1.657(12) . ?
Si4 O61 1.616(10) . ?
Si4 O63 1.623(11) . ?
Si4 O64 1.627(11) . ?
Si4 O62 1.627(10) . ?
Si5 O101 1.591(9) . ?
Si5 O102 1.627(12) . ?
Si5 O103 1.640(11) . ?
Si5 O104 1.640(11) . ?
Si6 O123 1.629(12) . ?
Si6 O124 1.637(11) . ?
Si6 O122 1.649(10) . ?
Si6 O121 1.649(10) . ?
Si7 O141 1.608(9) . ?
Si7 O143 1.631(10) . ?
Si7 O144 1.637(11) . ?
Si7 O142 1.640(11) . ?
Si8 O161 1.611(9) . ?
Si8 O164 1.620(10) . ?
Si8 O162 1.645(11) . ?
Si8 O163 1.656(12) . ?
K1 O83 2.715(12) . ?
K1 O86 2.827(12) . ?
K1 O82 2.828(12) . ?
K1 O84 2.862(12) . ?
K1 O85 2.868(12) . ?
K1 O81 2.883(12) . ?
K1 N2 2.995(13) . ?
K1 N1 3.030(14) . ?
K2 O183 2.708(12) . ?
K2 O182 2.812(11) . ?
K2 O186 2.828(12) . ?
K2 O181 2.871(12) . ?
K2 O185 2.880(11) . ?
K2 O184 2.896(11) . ?
K2 N4 2.990(14) . ?
K2 N3 3.062(13) . ?
O2 C1 1.430(19) . ?
O3 C5 1.463(18) . ?
O4 C9 1.448(18) . ?
O22 C21 1.431(17) . ?
O23 C25 1.430(18) . ?
O24 C29 1.433(17) . ?
O42 C45 1.47(2) . ?
O43 C41 1.453(19) . ?
O44 C49 1.44(2) . ?
O62 C61 1.432(17) . ?
O63 C65 1.441(18) . ?
O64 C69 1.437(18) . ?
O81 C82 1.41(2) . ?
O81 C83 1.43(2) . ?
O82 C84 1.38(2) . ?
O82 C85 1.40(2) . ?
O83 C88 1.425(19) . ?
O83 C89 1.451(19) . ?
O84 C90 1.40(2) . ?
O84 C91 1.411(19) . ?
O85 C94 1.41(2) . ?
O85 C95 1.42(2) . ?
O86 C97 1.40(2) . ?
O86 C96 1.43(2) . ?
O102 C101 1.444(18) . ?
O103 C105 1.431(17) . ?
O104 C109 1.43(2) . ?
O122 C122 1.420(19) . ?
O123 C126 1.441(18) . ?
O124 C130 1.439(17) . ?
O142 C141 1.417(18) . ?
O143 C145 1.430(17) . ?
O144 C149 1.414(18) . ?
O162 C161 1.429(18) . ?
O163 C165 1.422(19) . ?
O164 C169 1.471(18) . ?
O181 C183 1.427(19) . ?
O181 C182 1.429(19) . ?
O182 C185 1.419(19) . ?
O182 C184 1.47(2) . ?
O183 C188 1.406(19) . ?
O183 C189 1.413(18) . ?
O184 C191 1.405(19) . ?
O184 C190 1.419(19) . ?
O185 C195 1.40(2) . ?
O185 C194 1.445(19) . ?
O186 C197 1.433(19) . ?
O186 C196 1.444(18) . ?
N1 C81 1.47(2) . ?
N1 C92 1.49(2) . ?
N1 C93 1.50(2) . ?
N2 C98 1.44(2) . ?
N2 C86 1.47(2) . ?
N2 C87 1.469(19) . ?
N3 C181 1.42(2) . ?
N3 C192 1.46(2) . ?
N3 C193 1.50(2) . ?
N4 C186 1.45(2) . ?
N4 C198 1.45(2) . ?
N4 C187 1.51(2) . ?
C1 C4 1.48(2) . ?
C1 C2 1.48(3) . ?
C1 C3 1.51(2) . ?
C2 H2A 0.9800 . ?
C2 H2B 0.9800 . ?
C2 H2C 0.9800 . ?
C3 H3A 0.9800 . ?
C3 H3B 0.9800 . ?
C3 H3C 0.9800 . ?
C4 H4A 0.9800 . ?
C4 H4B 0.9800 . ?
C4 H4C 0.9800 . ?
C5 C7 1.50(2) . ?
C5 C6 1.51(2) . ?
C5 C8 1.52(2) . ?
C6 H6A 0.9800 . ?
C6 H6B 0.9800 . ?
C6 H6C 0.9800 . ?
C7 H7A 0.9800 . ?
C7 H7B 0.9800 . ?
C7 H7C 0.9800 . ?
C8 H8A 0.9800 . ?
C8 H8B 0.9800 . ?
C8 H8C 0.9800 . ?
C9 C11 1.52(2) . ?
C9 C10 1.52(2) . ?
C9 C12 1.53(2) . ?
C10 H10A 0.9800 . ?
C10 H10B 0.9800 . ?
C10 H10C 0.9800 . ?
C11 H11A 0.9800 . ?
C11 H11B 0.9800 . ?
C11 H11C 0.9800 . ?
C12 H12A 0.9800 . ?
C12 H12B 0.9800 . ?
C12 H12C 0.9800 . ?
C21 C22 1.46(2) . ?
C21 C24 1.53(2) . ?
C21 C23 1.56(2) . ?
C22 H22A 0.9800 . ?
C22 H22B 0.9800 . ?
C22 H22C 0.9800 . ?
C23 H23A 0.9800 . ?
C23 H23B 0.9800 . ?
C23 H23C 0.9800 . ?
C24 H24A 0.9800 . ?
C24 H24B 0.9800 . ?
C24 H24C 0.9800 . ?
C25 C28 1.51(2) . ?
C25 C26 1.52(2) . ?
C25 C27 1.52(2) . ?
C26 H26A 0.9800 . ?
C26 H26B 0.9800 . ?
C26 H26C 0.9800 . ?
C27 H27A 0.9800 . ?
C27 H27B 0.9800 . ?
C27 H27C 0.9800 . ?
C28 H28A 0.9800 . ?
C28 H28B 0.9800 . ?
C28 H28C 0.9800 . ?
C29 C31 1.51(2) . ?
C29 C30 1.53(2) . ?
C29 C32 1.53(2) . ?
C30 H30A 0.9800 . ?
C30 H30B 0.9800 . ?
C30 H30C 0.9800 . ?
C31 H31A 0.9800 . ?
C31 H31B 0.9800 . ?
C31 H31C 0.9800 . ?
C32 H32A 0.9800 . ?
C32 H32B 0.9800 . ?
C32 H32C 0.9800 . ?
C41 C43 1.47(2) . ?
C41 C44 1.51(2) . ?
C41 C42 1.55(3) . ?
C42 H42A 0.9800 . ?
C42 H42B 0.9800 . ?
C42 H42C 0.9800 . ?
C43 H43A 0.9800 . ?
C43 H43B 0.9800 . ?
C43 H43C 0.9800 . ?
C44 H44A 0.9800 . ?
C44 H44B 0.9800 . ?
C44 H44C 0.9800 . ?
C45 C46 1.49(2) . ?
C45 C48 1.53(2) . ?
C45 C47 1.53(2) . ?
C46 H46A 0.9800 . ?
C46 H46B 0.9800 . ?
C46 H46C 0.9800 . ?
C47 H47A 0.9800 . ?
C47 H47B 0.9800 . ?
C47 H47C 0.9800 . ?
C48 H48A 0.9800 . ?
C48 H48B 0.9800 . ?
C48 H48C 0.9800 . ?
C49 C50 1.51(2) . ?
C49 C52 1.53(2) . ?
C49 C51 1.53(2) . ?
C50 H50A 0.9800 . ?
C50 H50B 0.9800 . ?
C50 H50C 0.9800 . ?
C51 H51A 0.9800 . ?
C51 H51B 0.9800 . ?
C51 H51C 0.9800 . ?
C52 H52A 0.9800 . ?
C52 H52B 0.9800 . ?
C52 H52C 0.9800 . ?
C61 C62 1.46(2) . ?
C61 C63 1.52(2) . ?
C61 C64 1.55(2) . ?
C62 H62A 0.9800 . ?
C62 H62B 0.9800 . ?
C62 H62C 0.9800 . ?
C63 H63A 0.9800 . ?
C63 H63B 0.9800 . ?
C63 H63C 0.9800 . ?
C64 H64A 0.9800 . ?
C64 H64B 0.9800 . ?
C64 H64C 0.9800 . ?
C65 C66 1.53(2) . ?
C65 C68 1.53(2) . ?
C65 C67 1.54(2) . ?
C66 H66A 0.9800 . ?
C66 H66B 0.9800 . ?
C66 H66C 0.9800 . ?
C67 H67A 0.9800 . ?
C67 H67B 0.9800 . ?
C67 H67C 0.9800 . ?
C68 H68A 0.9800 . ?
C68 H68B 0.9800 . ?
C68 H68C 0.9800 . ?
C69 C70 1.49(2) . ?
C69 C71 1.54(2) . ?
C69 C72 1.57(2) . ?
C70 H70A 0.9800 . ?
C70 H70B 0.9800 . ?
C70 H70C 0.9800 . ?
C71 H71A 0.9800 . ?
C71 H71B 0.9800 . ?
C71 H71C 0.9800 . ?
C72 H72A 0.9800 . ?
C72 H72B 0.9800 . ?
C72 H72C 0.9800 . ?
C81 C82 1.47(2) . ?
C81 H81A 0.9900 . ?
C81 H81B 0.9900 . ?
C82 H82A 0.9900 . ?
C82 H82B 0.9900 . ?
C83 C84 1.45(2) . ?
C83 H83A 0.9900 . ?
C83 H83B 0.9900 . ?
C84 H84A 0.9900 . ?
C84 H84B 0.9900 . ?
C85 C86 1.48(3) . ?
C85 H85A 0.9900 . ?
C85 H85B 0.9900 . ?
C86 H86A 0.9900 . ?
C86 H86B 0.9900 . ?
C87 C88 1.51(2) . ?
C87 H87A 0.9900 . ?
C87 H87B 0.9900 . ?
C88 H88A 0.9900 . ?
C88 H88B 0.9900 . ?
C89 C90 1.48(2) . ?
C89 H89A 0.9900 . ?
C89 H89B 0.9900 . ?
C90 H90A 0.9900 . ?
C90 H90B 0.9900 . ?
C91 C92 1.51(2) . ?
C91 H91A 0.9900 . ?
C91 H91B 0.9900 . ?
C92 H92A 0.9900 . ?
C92 H92B 0.9900 . ?
C93 C94 1.54(2) . ?
C93 H93A 0.9900 . ?
C93 H93B 0.9900 . ?
C94 H94A 0.9900 . ?
C94 H94B 0.9900 . ?
C95 C96 1.51(2) . ?
C95 H95A 0.9900 . ?
C95 H95B 0.9900 . ?
C96 H96A 0.9900 . ?
C96 H96B 0.9900 . ?
C97 C98 1.53(2) . ?
C97 H97A 0.9900 . ?
C97 H97B 0.9900 . ?
C98 H98A 0.9900 . ?
C98 H98B 0.9900 . ?
C101 C103 1.49(2) . ?
C101 C104 1.50(2) . ?
C101 C102 1.52(2) . ?
C102 H2D 0.9800 . ?
C102 H2E 0.9800 . ?
C102 H2F 0.9800 . ?
C103 H3D 0.9800 . ?
C103 H3E 0.9800 . ?
C103 H3F 0.9800 . ?
C104 H4D 0.9800 . ?
C104 H4E 0.9800 . ?
C104 H4F 0.9800 . ?
C105 C107 1.52(2) . ?
C105 C106 1.53(2) . ?
C105 C108 1.54(2) . ?
C106 H6D 0.9800 . ?
C106 H6E 0.9800 . ?
C106 H6F 0.9800 . ?
C107 H7D 0.9800 . ?
C107 H7E 0.9800 . ?
C107 H7F 0.9800 . ?
C108 H8D 0.9800 . ?
C108 H8E 0.9800 . ?
C108 H8F 0.9800 . ?
C109 C112 1.49(2) . ?
C109 C110 1.51(2) . ?
C109 C111 1.51(2) . ?
C110 H10D 0.9800 . ?
C110 H10E 0.9800 . ?
C110 H10F 0.9800 . ?
C111 H11D 0.9800 . ?
C111 H11E 0.9800 . ?
C111 H11F 0.9800 . ?
C112 H12D 0.9800 . ?
C112 H12E 0.9800 . ?
C112 H12F 0.9800 . ?
C122 C125 1.49(2) . ?
C122 C124 1.51(2) . ?
C122 C123 1.51(2) . ?
C123 H23D 0.9800 . ?
C123 H23E 0.9800 . ?
C123 H23F 0.9800 . ?
C124 H24D 0.9800 . ?
C124 H24E 0.9800 . ?
C124 H24F 0.9800 . ?
C125 H25D 0.9800 . ?
C125 H25E 0.9800 . ?
C125 H25F 0.9800 . ?
C126 C128 1.51(2) . ?
C126 C129 1.52(2) . ?
C126 C127 1.54(2) . ?
C127 H27D 0.9800 . ?
C127 H27E 0.9800 . ?
C127 H27F 0.9800 . ?
C128 H28D 0.9800 . ?
C128 H28E 0.9800 . ?
C128 H28F 0.9800 . ?
C129 H29D 0.9800 . ?
C129 H29E 0.9800 . ?
C129 H29F 0.9800 . ?
C130 C131 1.49(2) . ?
C130 C132 1.50(2) . ?
C130 C133 1.53(2) . ?
C131 H31D 0.9800 . ?
C131 H31E 0.9800 . ?
C131 H31F 0.9800 . ?
C132 H32D 0.9800 . ?
C132 H32E 0.9800 . ?
C132 H32F 0.9800 . ?
C133 H33D 0.9800 . ?
C133 H33E 0.9800 . ?
C133 H33F 0.9800 . ?
C141 C144 1.52(2) . ?
C141 C142 1.53(2) . ?
C141 C143 1.55(2) . ?
C142 H42D 0.9800 . ?
C142 H42E 0.9800 . ?
C142 H42F 0.9800 . ?
C143 H43D 0.9800 . ?
C143 H43E 0.9800 . ?
C143 H43F 0.9800 . ?
C144 H44D 0.9800 . ?
C144 H44E 0.9800 . ?
C144 H44F 0.9800 . ?
C145 C146 1.52(2) . ?
C145 C147 1.53(2) . ?
C145 C148 1.54(2) . ?
C146 H46D 0.9800 . ?
C146 H46E 0.9800 . ?
C146 H46F 0.9800 . ?
C147 H47D 0.9800 . ?
C147 H47E 0.9800 . ?
C147 H47F 0.9800 . ?
C148 H48D 0.9800 . ?
C148 H48E 0.9800 . ?
C148 H48F 0.9800 . ?
C149 C152 1.521(19) . ?
C149 C151 1.54(2) . ?
C149 C150 1.55(2) . ?
C150 H50D 0.9800 . ?
C150 H50E 0.9800 . ?
C150 H50F 0.9800 . ?
C151 H51D 0.9800 . ?
C151 H51E 0.9800 . ?
C151 H51F 0.9800 . ?
C152 H52D 0.9800 . ?
C152 H52E 0.9800 . ?
C152 H52F 0.9800 . ?
C161 C163 1.49(2) . ?
C161 C162 1.51(2) . ?
C161 C164 1.54(2) . ?
C162 H62D 0.9800 . ?
C162 H62E 0.9800 . ?
C162 H62F 0.9800 . ?
C163 H63D 0.9800 . ?
C163 H63E 0.9800 . ?
C163 H63F 0.9800 . ?
C164 H64D 0.9800 . ?
C164 H64E 0.9800 . ?
C164 H64F 0.9800 . ?
C165 C167 1.49(2) . ?
C165 C166 1.51(2) . ?
C165 C168 1.54(2) . ?
C166 H66D 0.9800 . ?
C166 H66E 0.9800 . ?
C166 H66F 0.9800 . ?
C167 H67D 0.9800 . ?
C167 H67E 0.9800 . ?
C167 H67F 0.9800 . ?
C168 H68D 0.9800 . ?
C168 H68E 0.9800 . ?
C168 H68F 0.9800 . ?
C169 C170 1.49(2) . ?
C169 C171 1.52(2) . ?
C169 C172 1.52(2) . ?
C170 H70D 0.9800 . ?
C170 H70E 0.9800 . ?
C170 H70F 0.9800 . ?
C171 H71D 0.9800 . ?
C171 H71E 0.9800 . ?
C171 H71F 0.9800 . ?
C172 H72D 0.9800 . ?
C172 H72E 0.9800 . ?
C172 H72F 0.9800 . ?
C181 C182 1.52(2) . ?
C181 H81C 0.9900 . ?
C181 H81D 0.9900 . ?
C182 H82C 0.9900 . ?
C182 H82D 0.9900 . ?
C183 C184 1.54(2) . ?
C183 H83C 0.9900 . ?
C183 H83D 0.9900 . ?
C184 H84C 0.9900 . ?
C184 H84D 0.9900 . ?
C185 C186 1.52(2) . ?
C185 H85C 0.9900 . ?
C185 H85D 0.9900 . ?
C186 H86C 0.9900 . ?
C186 H86D 0.9900 . ?
C187 C188 1.52(2) . ?
C187 H87C 0.9900 . ?
C187 H87D 0.9900 . ?
C188 H88C 0.9900 . ?
C188 H88D 0.9900 . ?
C189 C190 1.49(2) . ?
C189 H89C 0.9900 . ?
C189 H89D 0.9900 . ?
C190 H90C 0.9900 . ?
C190 H90D 0.9900 . ?
C191 C192 1.50(2) . ?
C191 H91C 0.9900 . ?
C191 H91D 0.9900 . ?
C192 H92C 0.9900 . ?
C192 H92D 0.9900 . ?
C193 C194 1.50(2) . ?
C193 H93C 0.9900 . ?
C193 H93D 0.9900 . ?
C194 H94C 0.9900 . ?
C194 H94D 0.9900 . ?
C195 C196 1.47(2) . ?
C195 H95C 0.9900 . ?
C195 H95D 0.9900 . ?
C196 H96C 0.9900 . ?
C196 H96D 0.9900 . ?
C197 C198 1.52(2) . ?
C197 H97C 0.9900 . ?
C197 H97D 0.9900 . ?
C198 H98C 0.9900 . ?
C198 H98D 0.9900 . ?
C201 C202 1.3900 . ?
C201 C206 1.3900 . ?
C201 C207 1.500(6) . ?
C202 C203 1.3900 . ?
C202 H202 0.9500 . ?
C203 C204 1.3900 . ?
C203 H203 0.9500 . ?
C204 C205 1.3900 . ?
C204 H204 0.9500 . ?
C205 C206 1.3900 . ?
C205 H205 0.9500 . ?
C206 H206 0.9500 . ?
C207 H7G 0.9800 . ?
C207 H7H 0.9800 . ?
C207 H7I 0.9800 . ?
C301 C302 1.3900 . ?
C301 C306 1.3900 . ?
C301 C307 1.495(4) . ?
C302 C303 1.3900 . ?
C302 H302 0.9500 . ?
C303 C304 1.3900 . ?
C303 H303 0.9500 . ?
C304 C305 1.3900 . ?
C304 H304 0.9500 . ?
C305 C306 1.3900 . ?
C305 H305 0.9500 . ?
C306 H306 0.9500 . ?
C307 H7J 0.9800 . ?
C307 H7K 0.9800 . ?
C307 H7L 0.9800 . ?
C401 C402 1.3900 . ?
C401 C406 1.3900 . ?
C401 C407 1.495(4) . ?
C402 C403 1.3900 . ?
C402 H402 0.9500 . ?
C403 C404 1.3900 . ?
C403 H403 0.9500 . ?
C404 C405 1.3900 . ?
C404 H404 0.9500 . ?
C405 C406 1.3900 . ?
C405 H405 0.9500 . ?
C406 H406 0.9500 . ?
C407 H7M 0.9800 . ?
C407 H7N 0.9800 . ?
C407 H7O 0.9800 . ?

loop_
_geom_angle_atom_site_label_1
_geom_angle_atom_site_label_2
_geom_angle_atom_site_label_3
_geom_angle
_geom_angle_site_symmetry_1
_geom_angle_site_symmetry_3
_geom_angle_publ_flag
O21 U1 O1 90.8(4) . . ?
O21 U1 O61 87.2(4) . . ?
O1 U1 O61 112.3(4) . . ?
O21 U1 O41 85.8(4) . . ?
O1 U1 O41 116.2(4) . . ?
O61 U1 O41 131.0(4) . . ?
O21 U1 S1 176.4(3) . . ?
O1 U1 S1 90.3(3) . . ?
O61 U1 S1 95.6(3) . . ?
O41 U1 S1 90.6(3) . . ?
O121 U2 O141 90.3(4) . . ?
O121 U2 O161 88.1(4) . . ?
O141 U2 O161 111.3(4) . . ?
O121 U2 O101 89.6(4) . . ?
O141 U2 O101 109.0(4) . . ?
O161 U2 O101 139.7(4) . . ?
O121 U2 S2 173.1(3) . . ?
O141 U2 S2 96.6(3) . . ?
O161 U2 S2 89.2(3) . . ?
O101 U2 S2 88.3(3) . . ?
O1 Si1 O4 108.0(6) . . ?
O1 Si1 O3 113.0(5) . . ?
O4 Si1 O3 105.9(6) . . ?
O1 Si1 O2 112.8(6) . . ?
O4 Si1 O2 110.5(6) . . ?
O3 Si1 O2 106.4(6) . . ?
O21 Si2 O23 114.6(6) . . ?
O21 Si2 O24 105.4(5) . . ?
O23 Si2 O24 106.8(6) . . ?
O21 Si2 O22 111.3(5) . . ?
O23 Si2 O22 105.3(6) . . ?
O24 Si2 O22 113.7(6) . . ?
O41 Si3 O44 110.6(6) . . ?
O41 Si3 O42 104.9(6) . . ?
O44 Si3 O42 111.4(6) . . ?
O41 Si3 O43 116.5(6) . . ?
O44 Si3 O43 105.6(6) . . ?
O42 Si3 O43 108.0(6) . . ?
O61 Si4 O63 115.2(6) . . ?
O61 Si4 O64 112.0(6) . . ?
O63 Si4 O64 105.5(6) . . ?
O61 Si4 O62 106.5(5) . . ?
O63 Si4 O62 104.2(6) . . ?
O64 Si4 O62 113.4(6) . . ?
O101 Si5 O102 117.3(6) . . ?
O101 Si5 O103 103.9(5) . . ?
O102 Si5 O103 106.6(6) . . ?
O101 Si5 O104 112.1(6) . . ?
O102 Si5 O104 105.0(6) . . ?
O103 Si5 O104 111.9(6) . . ?
O123 Si6 O124 112.3(6) . . ?
O123 Si6 O122 107.2(6) . . ?
O124 Si6 O122 106.2(6) . . ?
O123 Si6 O121 105.4(5) . . ?
O124 Si6 O121 112.7(5) . . ?
O122 Si6 O121 113.1(6) . . ?
O141 Si7 O143 106.6(5) . . ?
O141 Si7 O144 115.5(6) . . ?
O143 Si7 O144 105.1(6) . . ?
O141 Si7 O142 111.9(6) . . ?
O143 Si7 O142 112.0(6) . . ?
O144 Si7 O142 105.7(6) . . ?
O161 Si8 O164 113.5(5) . . ?
O161 Si8 O162 106.8(6) . . ?
O164 Si8 O162 105.8(6) . . ?
O161 Si8 O163 114.2(6) . . ?
O164 Si8 O163 105.9(6) . . ?
O162 Si8 O163 110.4(7) . . ?
O83 K1 O86 96.2(4) . . ?
O83 K1 O82 98.9(4) . . ?
O86 K1 O82 98.4(4) . . ?
O83 K1 O84 59.8(3) . . ?
O86 K1 O84 122.9(4) . . ?
O82 K1 O84 133.6(4) . . ?
O83 K1 O85 132.0(4) . . ?
O86 K1 O85 60.0(3) . . ?
O82 K1 O85 123.9(4) . . ?
O84 K1 O85 96.7(3) . . ?
O83 K1 O81 125.3(4) . . ?
O86 K1 O81 133.5(4) . . ?
O82 K1 O81 59.1(4) . . ?
O84 K1 O81 98.0(4) . . ?
O85 K1 O81 97.2(4) . . ?
O83 K1 N2 60.6(3) . . ?
O86 K1 N2 60.5(4) . . ?
O82 K1 N2 60.5(4) . . ?
O84 K1 N2 120.2(3) . . ?
O85 K1 N2 120.1(4) . . ?
O81 K1 N2 119.4(4) . . ?
O83 K1 N1 119.7(4) . . ?
O86 K1 N1 119.6(4) . . ?
O82 K1 N1 119.1(4) . . ?
O84 K1 N1 60.1(3) . . ?
O85 K1 N1 59.9(4) . . ?
O81 K1 N1 60.3(4) . . ?
N2 K1 N1 179.6(4) . . ?
O183 K2 O182 96.4(4) . . ?
O183 K2 O186 100.9(3) . . ?
O182 K2 O186 96.7(3) . . ?
O183 K2 O181 130.5(4) . . ?
O182 K2 O181 60.0(3) . . ?
O186 K2 O181 123.1(3) . . ?
O183 K2 O185 127.4(3) . . ?
O182 K2 O185 131.4(4) . . ?
O186 K2 O185 59.1(3) . . ?
O181 K2 O185 96.4(3) . . ?
O183 K2 O184 59.3(3) . . ?
O182 K2 O184 124.2(3) . . ?
O186 K2 O184 134.5(3) . . ?
O181 K2 O184 96.6(3) . . ?
O185 K2 O184 98.6(3) . . ?
O183 K2 N4 62.0(4) . . ?
O182 K2 N4 59.9(4) . . ?
O186 K2 N4 60.1(4) . . ?
O181 K2 N4 119.6(4) . . ?
O185 K2 N4 119.1(4) . . ?
O184 K2 N4 121.2(4) . . ?
O183 K2 N3 118.6(4) . . ?
O182 K2 N3 119.1(4) . . ?
O186 K2 N3 120.3(4) . . ?
O181 K2 N3 59.4(3) . . ?
O185 K2 N3 61.3(3) . . ?
O184 K2 N3 59.3(4) . . ?
N4 K2 N3 179.0(4) . . ?
Si1 O1 U1 163.2(6) . . ?
C1 O2 Si1 130.9(11) . . ?
C5 O3 Si1 132.2(10) . . ?
C9 O4 Si1 132.1(10) . . ?
Si2 O21 U1 166.1(5) . . ?
C21 O22 Si2 134.1(10) . . ?
C25 O23 Si2 132.4(10) . . ?
C29 O24 Si2 133.9(10) . . ?
Si3 O41 U1 133.4(6) . . ?
C45 O42 Si3 128.8(11) . . ?
C41 O43 Si3 131.0(11) . . ?
C49 O44 Si3 129.3(10) . . ?
Si4 O61 U1 178.4(7) . . ?
C61 O62 Si4 132.2(10) . . ?
C65 O63 Si4 130.9(9) . . ?
C69 O64 Si4 134.7(10) . . ?
C82 O81 C83 114.7(13) . . ?
C82 O81 K1 114.0(10) . . ?
C83 O81 K1 112.6(10) . . ?
C84 O82 C85 114.0(14) . . ?
C84 O82 K1 115.7(10) . . ?
C85 O82 K1 116.4(10) . . ?
C88 O83 C89 110.9(12) . . ?
C88 O83 K1 118.0(9) . . ?
C89 O83 K1 121.6(9) . . ?
C90 O84 C91 111.3(13) . . ?
C90 O84 K1 111.2(9) . . ?
C91 O84 K1 116.0(9) . . ?
C94 O85 C95 111.1(13) . . ?
C94 O85 K1 116.5(10) . . ?
C95 O85 K1 112.9(10) . . ?
C97 O86 C96 112.0(13) . . ?
C97 O86 K1 112.9(10) . . ?
C96 O86 K1 113.9(9) . . ?
Si5 O101 U2 144.5(6) . . ?
C101 O102 Si5 131.9(11) . . ?
C105 O103 Si5 128.8(9) . . ?
C109 O104 Si5 132.1(10) . . ?
Si6 O121 U2 167.7(6) . . ?
C122 O122 Si6 133.7(10) . . ?
C126 O123 Si6 132.8(10) . . ?
C130 O124 Si6 136.2(10) . . ?
Si7 O141 U2 178.7(7) . . ?
C141 O142 Si7 130.8(10) . . ?
C145 O143 Si7 131.8(9) . . ?
C149 O144 Si7 131.2(9) . . ?
Si8 O161 U2 161.5(6) . . ?
C161 O162 Si8 130.6(10) . . ?
C165 O163 Si8 130.2(11) . . ?
C169 O164 Si8 133.1(10) . . ?
C183 O181 C182 111.6(12) . . ?
C183 O181 K2 112.6(10) . . ?
C182 O181 K2 115.3(9) . . ?
C185 O182 C184 108.9(12) . . ?
C185 O182 K2 115.1(9) . . ?
C184 O182 K2 114.7(9) . . ?
C188 O183 C189 113.2(12) . . ?
C188 O183 K2 116.0(9) . . ?
C189 O183 K2 122.5(9) . . ?
C191 O184 C190 111.2(12) . . ?
C191 O184 K2 113.6(9) . . ?
C190 O184 K2 109.9(8) . . ?
C195 O185 C194 112.2(12) . . ?
C195 O185 K2 111.5(9) . . ?
C194 O185 K2 112.7(9) . . ?
C197 O186 C196 112.0(12) . . ?
C197 O186 K2 115.5(9) . . ?
C196 O186 K2 117.3(9) . . ?
C81 N1 C92 112.0(14) . . ?
C81 N1 C93 108.3(13) . . ?
C92 N1 C93 108.5(13) . . ?
C81 N1 K1 109.1(10) . . ?
C92 N1 K1 109.1(9) . . ?
C93 N1 K1 110.0(9) . . ?
C98 N2 C86 111.1(14) . . ?
C98 N2 C87 108.7(13) . . ?
C86 N2 C87 107.6(13) . . ?
C98 N2 K1 110.0(10) . . ?
C86 N2 K1 110.7(10) . . ?
C87 N2 K1 108.7(9) . . ?
C181 N3 C192 111.7(13) . . ?
C181 N3 C193 111.0(13) . . ?
C192 N3 C193 108.8(13) . . ?
C181 N3 K2 109.5(9) . . ?
C192 N3 K2 109.8(9) . . ?
C193 N3 K2 105.8(9) . . ?
C186 N4 C198 111.4(13) . . ?
C186 N4 C187 110.2(13) . . ?
C198 N4 C187 107.0(13) . . ?
C186 N4 K2 110.9(10) . . ?
C198 N4 K2 110.5(10) . . ?
C187 N4 K2 106.7(9) . . ?
O2 C1 C4 115.3(15) . . ?
O2 C1 C2 105.8(14) . . ?
C4 C1 C2 109.4(15) . . ?
O2 C1 C3 109.4(14) . . ?
C4 C1 C3 108.8(15) . . ?
C2 C1 C3 107.9(15) . . ?
C1 C2 H2A 109.5 . . ?
C1 C2 H2B 109.5 . . ?
H2A C2 H2B 109.5 . . ?
C1 C2 H2C 109.5 . . ?
H2A C2 H2C 109.5 . . ?
H2B C2 H2C 109.5 . . ?
C1 C3 H3A 109.5 . . ?
C1 C3 H3B 109.5 . . ?
H3A C3 H3B 109.5 . . ?
C1 C3 H3C 109.5 . . ?
H3A C3 H3C 109.5 . . ?
H3B C3 H3C 109.5 . . ?
C1 C4 H4A 109.5 . . ?
C1 C4 H4B 109.5 . . ?
H4A C4 H4B 109.5 . . ?
C1 C4 H4C 109.5 . . ?
H4A C4 H4C 109.5 . . ?
H4B C4 H4C 109.5 . . ?
O3 C5 C7 108.2(12) . . ?
O3 C5 C6 110.8(11) . . ?
C7 C5 C6 111.0(14) . . ?
O3 C5 C8 103.7(13) . . ?
C7 C5 C8 110.8(12) . . ?
C6 C5 C8 112.1(12) . . ?
C5 C6 H6A 109.5 . . ?
C5 C6 H6B 109.5 . . ?
H6A C6 H6B 109.5 . . ?
C5 C6 H6C 109.5 . . ?
H6A C6 H6C 109.5 . . ?
H6B C6 H6C 109.5 . . ?
C5 C7 H7A 109.5 . . ?
C5 C7 H7B 109.5 . . ?
H7A C7 H7B 109.5 . . ?
C5 C7 H7C 109.5 . . ?
H7A C7 H7C 109.5 . . ?
H7B C7 H7C 109.5 . . ?
C5 C8 H8A 109.5 . . ?
C5 C8 H8B 109.5 . . ?
H8A C8 H8B 109.5 . . ?
C5 C8 H8C 109.5 . . ?
H8A C8 H8C 109.5 . . ?
H8B C8 H8C 109.5 . . ?
O4 C9 C11 108.8(13) . . ?
O4 C9 C10 111.0(14) . . ?
C11 C9 C10 110.2(14) . . ?
O4 C9 C12 105.5(12) . . ?
C11 C9 C12 110.0(15) . . ?
C10 C9 C12 111.2(14) . . ?
C9 C10 H10A 109.5 . . ?
C9 C10 H10B 109.5 . . ?
H10A C10 H10B 109.5 . . ?
C9 C10 H10C 109.5 . . ?
H10A C10 H10C 109.5 . . ?
H10B C10 H10C 109.5 . . ?
C9 C11 H11A 109.5 . . ?
C9 C11 H11B 109.5 . . ?
H11A C11 H11B 109.5 . . ?
C9 C11 H11C 109.5 . . ?
H11A C11 H11C 109.5 . . ?
H11B C11 H11C 109.5 . . ?
C9 C12 H12A 109.5 . . ?
C9 C12 H12B 109.5 . . ?
H12A C12 H12B 109.5 . . ?
C9 C12 H12C 109.5 . . ?
H12A C12 H12C 109.5 . . ?
H12B C12 H12C 109.5 . . ?
O22 C21 C22 114.1(13) . . ?
O22 C21 C24 108.4(12) . . ?
C22 C21 C24 112.0(13) . . ?
O22 C21 C23 103.0(12) . . ?
C22 C21 C23 110.7(13) . . ?
C24 C21 C23 108.0(13) . . ?
C21 C22 H22A 109.5 . . ?
C21 C22 H22B 109.5 . . ?
H22A C22 H22B 109.5 . . ?
C21 C22 H22C 109.5 . . ?
H22A C22 H22C 109.5 . . ?
H22B C22 H22C 109.5 . . ?
C21 C23 H23A 109.5 . . ?
C21 C23 H23B 109.5 . . ?
H23A C23 H23B 109.5 . . ?
C21 C23 H23C 109.5 . . ?
H23A C23 H23C 109.5 . . ?
H23B C23 H23C 109.5 . . ?
C21 C24 H24A 109.5 . . ?
C21 C24 H24B 109.5 . . ?
H24A C24 H24B 109.5 . . ?
C21 C24 H24C 109.5 . . ?
H24A C24 H24C 109.5 . . ?
H24B C24 H24C 109.5 . . ?
O23 C25 C28 105.5(13) . . ?
O23 C25 C26 110.8(13) . . ?
C28 C25 C26 109.9(14) . . ?
O23 C25 C27 109.9(13) . . ?
C28 C25 C27 110.1(14) . . ?
C26 C25 C27 110.5(14) . . ?
C25 C26 H26A 109.5 . . ?
C25 C26 H26B 109.5 . . ?
H26A C26 H26B 109.5 . . ?
C25 C26 H26C 109.5 . . ?
H26A C26 H26C 109.5 . . ?
H26B C26 H26C 109.5 . . ?
C25 C27 H27A 109.5 . . ?
C25 C27 H27B 109.5 . . ?
H27A C27 H27B 109.5 . . ?
C25 C27 H27C 109.5 . . ?
H27A C27 H27C 109.5 . . ?
H27B C27 H27C 109.5 . . ?
C25 C28 H28A 109.5 . . ?
C25 C28 H28B 109.5 . . ?
H28A C28 H28B 109.5 . . ?
C25 C28 H28C 109.5 . . ?
H28A C28 H28C 109.5 . . ?
H28B C28 H28C 109.5 . . ?
O24 C29 C31 105.0(12) . . ?
O24 C29 C30 110.5(11) . . ?
C31 C29 C30 109.8(13) . . ?
O24 C29 C32 110.3(12) . . ?
C31 C29 C32 110.9(12) . . ?
C30 C29 C32 110.2(13) . . ?
C29 C30 H30A 109.5 . . ?
C29 C30 H30B 109.5 . . ?
H30A C30 H30B 109.5 . . ?
C29 C30 H30C 109.5 . . ?
H30A C30 H30C 109.5 . . ?
H30B C30 H30C 109.5 . . ?
C29 C31 H31A 109.5 . . ?
C29 C31 H31B 109.5 . . ?
H31A C31 H31B 109.5 . . ?
C29 C31 H31C 109.5 . . ?
H31A C31 H31C 109.5 . . ?
H31B C31 H31C 109.5 . . ?
C29 C32 H32A 109.5 . . ?
C29 C32 H32B 109.5 . . ?
H32A C32 H32B 109.5 . . ?
C29 C32 H32C 109.5 . . ?
H32A C32 H32C 109.5 . . ?
H32B C32 H32C 109.5 . . ?
O43 C41 C43 104.1(14) . . ?
O43 C41 C44 106.9(13) . . ?
C43 C41 C44 112.4(16) . . ?
O43 C41 C42 109.4(14) . . ?
C43 C41 C42 112.3(14) . . ?
C44 C41 C42 111.4(15) . . ?
C41 C42 H42A 109.5 . . ?
C41 C42 H42B 109.5 . . ?
H42A C42 H42B 109.5 . . ?
C41 C42 H42C 109.5 . . ?
H42A C42 H42C 109.5 . . ?
H42B C42 H42C 109.5 . . ?
C41 C43 H43A 109.5 . . ?
C41 C43 H43B 109.5 . . ?
H43A C43 H43B 109.5 . . ?
C41 C43 H43C 109.5 . . ?
H43A C43 H43C 109.5 . . ?
H43B C43 H43C 109.5 . . ?
C41 C44 H44A 109.5 . . ?
C41 C44 H44B 109.5 . . ?
H44A C44 H44B 109.5 . . ?
C41 C44 H44C 109.5 . . ?
H44A C44 H44C 109.5 . . ?
H44B C44 H44C 109.5 . . ?
O42 C45 C46 108.9(14) . . ?
O42 C45 C48 101.9(14) . . ?
C46 C45 C48 112.4(15) . . ?
O42 C45 C47 111.2(14) . . ?
C46 C45 C47 111.9(15) . . ?
C48 C45 C47 110.0(14) . . ?
C45 C46 H46A 109.5 . . ?
C45 C46 H46B 109.5 . . ?
H46A C46 H46B 109.5 . . ?
C45 C46 H46C 109.5 . . ?
H46A C46 H46C 109.5 . . ?
H46B C46 H46C 109.5 . . ?
C45 C47 H47A 109.5 . . ?
C45 C47 H47B 109.5 . . ?
H47A C47 H47B 109.5 . . ?
C45 C47 H47C 109.5 . . ?
H47A C47 H47C 109.5 . . ?
H47B C47 H47C 109.5 . . ?
C45 C48 H48A 109.5 . . ?
C45 C48 H48B 109.5 . . ?
H48A C48 H48B 109.5 . . ?
C45 C48 H48C 109.5 . . ?
H48A C48 H48C 109.5 . . ?
H48B C48 H48C 109.5 . . ?
O44 C49 C50 106.3(13) . . ?
O44 C49 C52 106.6(13) . . ?
C50 C49 C52 110.5(13) . . ?
O44 C49 C51 112.6(13) . . ?
C50 C49 C51 110.5(14) . . ?
C52 C49 C51 110.2(14) . . ?
C49 C50 H50A 109.5 . . ?
C49 C50 H50B 109.5 . . ?
H50A C50 H50B 109.5 . . ?
C49 C50 H50C 109.5 . . ?
H50A C50 H50C 109.5 . . ?
H50B C50 H50C 109.5 . . ?
C49 C51 H51A 109.5 . . ?
C49 C51 H51B 109.5 . . ?
H51A C51 H51B 109.5 . . ?
C49 C51 H51C 109.5 . . ?
H51A C51 H51C 109.5 . . ?
H51B C51 H51C 109.5 . . ?
C49 C52 H52A 109.5 . . ?
C49 C52 H52B 109.5 . . ?
H52A C52 H52B 109.5 . . ?
C49 C52 H52C 109.5 . . ?
H52A C52 H52C 109.5 . . ?
H52B C52 H52C 109.5 . . ?
O62 C61 C62 108.2(12) . . ?
O62 C61 C63 108.2(12) . . ?
C62 C61 C63 112.3(13) . . ?
O62 C61 C64 110.5(12) . . ?
C62 C61 C64 109.2(13) . . ?
C63 C61 C64 108.3(13) . . ?
C61 C62 H62A 109.5 . . ?
C61 C62 H62B 109.5 . . ?
H62A C62 H62B 109.5 . . ?
C61 C62 H62C 109.5 . . ?
H62A C62 H62C 109.5 . . ?
H62B C62 H62C 109.5 . . ?
C61 C63 H63A 109.5 . . ?
C61 C63 H63B 109.5 . . ?
H63A C63 H63B 109.5 . . ?
C61 C63 H63C 109.5 . . ?
H63A C63 H63C 109.5 . . ?
H63B C63 H63C 109.5 . . ?
C61 C64 H64A 109.5 . . ?
C61 C64 H64B 109.5 . . ?
H64A C64 H64B 109.5 . . ?
C61 C64 H64C 109.5 . . ?
H64A C64 H64C 109.5 . . ?
H64B C64 H64C 109.5 . . ?
O63 C65 C66 105.0(12) . . ?
O63 C65 C68 111.1(12) . . ?
C66 C65 C68 110.3(13) . . ?
O63 C65 C67 108.3(12) . . ?
C66 C65 C67 111.5(12) . . ?
C68 C65 C67 110.5(12) . . ?
C65 C66 H66A 109.5 . . ?
C65 C66 H66B 109.5 . . ?
H66A C66 H66B 109.5 . . ?
C65 C66 H66C 109.5 . . ?
H66A C66 H66C 109.5 . . ?
H66B C66 H66C 109.5 . . ?
C65 C67 H67A 109.5 . . ?
C65 C67 H67B 109.5 . . ?
H67A C67 H67B 109.5 . . ?
C65 C67 H67C 109.5 . . ?
H67A C67 H67C 109.5 . . ?
H67B C67 H67C 109.5 . . ?
C65 C68 H68A 109.5 . . ?
C65 C68 H68B 109.5 . . ?
H68A C68 H68B 109.5 . . ?
C65 C68 H68C 109.5 . . ?
H68A C68 H68C 109.5 . . ?
H68B C68 H68C 109.5 . . ?
O64 C69 C70 105.9(13) . . ?
O64 C69 C71 110.2(12) . . ?
C70 C69 C71 110.0(13) . . ?
O64 C69 C72 110.6(12) . . ?
C70 C69 C72 112.5(13) . . ?
C71 C69 C72 107.6(13) . . ?
C69 C70 H70A 109.5 . . ?
C69 C70 H70B 109.5 . . ?
H70A C70 H70B 109.5 . . ?
C69 C70 H70C 109.5 . . ?
H70A C70 H70C 109.5 . . ?
H70B C70 H70C 109.5 . . ?
C69 C71 H71A 109.5 . . ?
C69 C71 H71B 109.5 . . ?
H71A C71 H71B 109.5 . . ?
C69 C71 H71C 109.5 . . ?
H71A C71 H71C 109.5 . . ?
H71B C71 H71C 109.5 . . ?
C69 C72 H72A 109.5 . . ?
C69 C72 H72B 109.5 . . ?
H72A C72 H72B 109.5 . . ?
C69 C72 H72C 109.5 . . ?
H72A C72 H72C 109.5 . . ?
H72B C72 H72C 109.5 . . ?
C82 C81 N1 114.4(16) . . ?
C82 C81 H81A 108.6 . . ?
N1 C81 H81A 108.6 . . ?
C82 C81 H81B 108.6 . . ?
N1 C81 H81B 108.6 . . ?
H81A C81 H81B 107.6 . . ?
O81 C82 C81 111.6(15) . . ?
O81 C82 H82A 109.3 . . ?
C81 C82 H82A 109.3 . . ?
O81 C82 H82B 109.3 . . ?
C81 C82 H82B 109.3 . . ?
H82A C82 H82B 108.0 . . ?
O81 C83 C84 108.8(15) . . ?
O81 C83 H83A 109.9 . . ?
C84 C83 H83A 109.9 . . ?
O81 C83 H83B 109.9 . . ?
C84 C83 H83B 109.9 . . ?
H83A C83 H83B 108.3 . . ?
O82 C84 C83 112.0(16) . . ?
O82 C84 H84A 109.2 . . ?
C83 C84 H84A 109.2 . . ?
O82 C84 H84B 109.2 . . ?
C83 C84 H84B 109.2 . . ?
H84A C84 H84B 107.9 . . ?
O82 C85 C86 111.7(16) . . ?
O82 C85 H85A 109.3 . . ?
C86 C85 H85A 109.3 . . ?
O82 C85 H85B 109.3 . . ?
C86 C85 H85B 109.3 . . ?
H85A C85 H85B 107.9 . . ?
N2 C86 C85 116.0(15) . . ?
N2 C86 H86A 108.3 . . ?
C85 C86 H86A 108.3 . . ?
N2 C86 H86B 108.3 . . ?
C85 C86 H86B 108.3 . . ?
H86A C86 H86B 107.4 . . ?
N2 C87 C88 112.4(14) . . ?
N2 C87 H87A 109.1 . . ?
C88 C87 H87A 109.1 . . ?
N2 C87 H87B 109.1 . . ?
C88 C87 H87B 109.1 . . ?
H87A C87 H87B 107.9 . . ?
O83 C88 C87 107.3(13) . . ?
O83 C88 H88A 110.2 . . ?
C87 C88 H88A 110.2 . . ?
O83 C88 H88B 110.2 . . ?
C87 C88 H88B 110.2 . . ?
H88A C88 H88B 108.5 . . ?
O83 C89 C90 107.8(13) . . ?
O83 C89 H89A 110.1 . . ?
C90 C89 H89A 110.1 . . ?
O83 C89 H89B 110.1 . . ?
C90 C89 H89B 110.1 . . ?
H89A C89 H89B 108.5 . . ?
O84 C90 C89 112.2(14) . . ?
O84 C90 H90A 109.2 . . ?
C89 C90 H90A 109.2 . . ?
O84 C90 H90B 109.2 . . ?
C89 C90 H90B 109.2 . . ?
H90A C90 H90B 107.9 . . ?
O84 C91 C92 108.8(14) . . ?
O84 C91 H91A 109.9 . . ?
C92 C91 H91A 109.9 . . ?
O84 C91 H91B 109.9 . . ?
C92 C91 H91B 109.9 . . ?
H91A C91 H91B 108.3 . . ?
N1 C92 C91 112.8(14) . . ?
N1 C92 H92A 109.0 . . ?
C91 C92 H92A 109.0 . . ?
N1 C92 H92B 109.0 . . ?
C91 C92 H92B 109.0 . . ?
H92A C92 H92B 107.8 . . ?
N1 C93 C94 112.3(14) . . ?
N1 C93 H93A 109.1 . . ?
C94 C93 H93A 109.1 . . ?
N1 C93 H93B 109.1 . . ?
C94 C93 H93B 109.1 . . ?
H93A C93 H93B 107.9 . . ?
O85 C94 C93 108.0(14) . . ?
O85 C94 H94A 110.1 . . ?
C93 C94 H94A 110.1 . . ?
O85 C94 H94B 110.1 . . ?
C93 C94 H94B 110.1 . . ?
H94A C94 H94B 108.4 . . ?
O85 C95 C96 107.4(14) . . ?
O85 C95 H95A 110.2 . . ?
C96 C95 H95A 110.2 . . ?
O85 C95 H95B 110.2 . . ?
C96 C95 H95B 110.2 . . ?
H95A C95 H95B 108.5 . . ?
O86 C96 C95 108.8(14) . . ?
O86 C96 H96A 109.9 . . ?
C95 C96 H96A 109.9 . . ?
O86 C96 H96B 109.9 . . ?
C95 C96 H96B 109.9 . . ?
H96A C96 H96B 108.3 . . ?
O86 C97 C98 108.9(14) . . ?
O86 C97 H97A 109.9 . . ?
C98 C97 H97A 109.9 . . ?
O86 C97 H97B 109.9 . . ?
C98 C97 H97B 109.9 . . ?
H97A C97 H97B 108.3 . . ?
N2 C98 C97 111.9(14) . . ?
N2 C98 H98A 109.2 . . ?
C97 C98 H98A 109.2 . . ?
N2 C98 H98B 109.2 . . ?
C97 C98 H98B 109.2 . . ?
H98A C98 H98B 107.9 . . ?
O102 C101 C103 105.1(13) . . ?
O102 C101 C104 112.2(13) . . ?
C103 C101 C104 110.5(13) . . ?
O102 C101 C102 107.8(12) . . ?
C103 C101 C102 111.7(14) . . ?
C104 C101 C102 109.4(13) . . ?
C101 C102 H2D 109.5 . . ?
C101 C102 H2E 109.5 . . ?
H2D C102 H2E 109.5 . . ?
C101 C102 H2F 109.5 . . ?
H2D C102 H2F 109.5 . . ?
H2E C102 H2F 109.5 . . ?
C101 C103 H3D 109.5 . . ?
C101 C103 H3E 109.5 . . ?
H3D C103 H3E 109.5 . . ?
C101 C103 H3F 109.5 . . ?
H3D C103 H3F 109.5 . . ?
H3E C103 H3F 109.5 . . ?
C101 C104 H4D 109.5 . . ?
C101 C104 H4E 109.5 . . ?
H4D C104 H4E 109.5 . . ?
C101 C104 H4F 109.5 . . ?
H4D C104 H4F 109.5 . . ?
H4E C104 H4F 109.5 . . ?
O103 C105 C107 113.3(12) . . ?
O103 C105 C106 109.8(12) . . ?
C107 C105 C106 111.5(13) . . ?
O103 C105 C108 103.5(12) . . ?
C107 C105 C108 108.5(13) . . ?
C106 C105 C108 109.9(13) . . ?
C105 C106 H6D 109.5 . . ?
C105 C106 H6E 109.5 . . ?
H6D C106 H6E 109.5 . . ?
C105 C106 H6F 109.5 . . ?
H6D C106 H6F 109.5 . . ?
H6E C106 H6F 109.5 . . ?
C105 C107 H7D 109.5 . . ?
C105 C107 H7E 109.5 . . ?
H7D C107 H7E 109.5 . . ?
C105 C107 H7F 109.5 . . ?
H7D C107 H7F 109.5 . . ?
H7E C107 H7F 109.5 . . ?
C105 C108 H8D 109.5 . . ?
C105 C108 H8E 109.5 . . ?
H8D C108 H8E 109.5 . . ?
C105 C108 H8F 109.5 . . ?
H8D C108 H8F 109.5 . . ?
H8E C108 H8F 109.5 . . ?
O104 C109 C112 107.3(13) . . ?
O104 C109 C110 105.4(13) . . ?
C112 C109 C110 110.8(14) . . ?
O104 C109 C111 110.4(13) . . ?
C112 C109 C111 112.2(14) . . ?
C110 C109 C111 110.5(13) . . ?
C109 C110 H10D 109.5 . . ?
C109 C110 H10E 109.5 . . ?
H10D C110 H10E 109.5 . . ?
C109 C110 H10F 109.5 . . ?
H10D C110 H10F 109.5 . . ?
H10E C110 H10F 109.5 . . ?
C109 C111 H11D 109.5 . . ?
C109 C111 H11E 109.5 . . ?
H11D C111 H11E 109.5 . . ?
C109 C111 H11F 109.5 . . ?
H11D C111 H11F 109.5 . . ?
H11E C111 H11F 109.5 . . ?
C109 C112 H12D 109.5 . . ?
C109 C112 H12E 109.5 . . ?
H12D C112 H12E 109.5 . . ?
C109 C112 H12F 109.5 . . ?
H12D C112 H12F 109.5 . . ?
H12E C112 H12F 109.5 . . ?
O122 C122 C125 112.1(14) . . ?
O122 C122 C124 105.2(13) . . ?
C125 C122 C124 112.4(14) . . ?
O122 C122 C123 109.3(13) . . ?
C125 C122 C123 109.4(14) . . ?
C124 C122 C123 108.3(14) . . ?
C122 C123 H23D 109.5 . . ?
C122 C123 H23E 109.5 . . ?
H23D C123 H23E 109.5 . . ?
C122 C123 H23F 109.5 . . ?
H23D C123 H23F 109.5 . . ?
H23E C123 H23F 109.5 . . ?
C122 C124 H24D 109.5 . . ?
C122 C124 H24E 109.5 . . ?
H24D C124 H24E 109.5 . . ?
C122 C124 H24F 109.5 . . ?
H24D C124 H24F 109.5 . . ?
H24E C124 H24F 109.5 . . ?
C122 C125 H25D 109.5 . . ?
C122 C125 H25E 109.5 . . ?
H25D C125 H25E 109.5 . . ?
C122 C125 H25F 109.5 . . ?
H25D C125 H25F 109.5 . . ?
H25E C125 H25F 109.5 . . ?
O123 C126 C128 108.8(13) . . ?
O123 C126 C129 103.6(12) . . ?
C128 C126 C129 113.0(14) . . ?
O123 C126 C127 112.0(13) . . ?
C128 C126 C127 108.5(13) . . ?
C129 C126 C127 110.8(14) . . ?
C126 C127 H27D 109.5 . . ?
C126 C127 H27E 109.5 . . ?
H27D C127 H27E 109.5 . . ?
C126 C127 H27F 109.5 . . ?
H27D C127 H27F 109.5 . . ?
H27E C127 H27F 109.5 . . ?
C126 C128 H28D 109.5 . . ?
C126 C128 H28E 109.5 . . ?
H28D C128 H28E 109.5 . . ?
C126 C128 H28F 109.5 . . ?
H28D C128 H28F 109.5 . . ?
H28E C128 H28F 109.5 . . ?
C126 C129 H29D 109.5 . . ?
C126 C129 H29E 109.5 . . ?
H29D C129 H29E 109.5 . . ?
C126 C129 H29F 109.5 . . ?
H29D C129 H29F 109.5 . . ?
H29E C129 H29F 109.5 . . ?
O124 C130 C131 111.5(13) . . ?
O124 C130 C132 109.0(12) . . ?
C131 C130 C132 110.5(13) . . ?
O124 C130 C133 102.5(12) . . ?
C131 C130 C133 111.8(14) . . ?
C132 C130 C133 111.3(14) . . ?
C130 C131 H31D 109.5 . . ?
C130 C131 H31E 109.5 . . ?
H31D C131 H31E 109.5 . . ?
C130 C131 H31F 109.5 . . ?
H31D C131 H31F 109.5 . . ?
H31E C131 H31F 109.5 . . ?
C130 C132 H32D 109.5 . . ?
C130 C132 H32E 109.5 . . ?
H32D C132 H32E 109.5 . . ?
C130 C132 H32F 109.5 . . ?
H32D C132 H32F 109.5 . . ?
H32E C132 H32F 109.5 . . ?
C130 C133 H33D 109.5 . . ?
C130 C133 H33E 109.5 . . ?
H33D C133 H33E 109.5 . . ?
C130 C133 H33F 109.5 . . ?
H33D C133 H33F 109.5 . . ?
H33E C133 H33F 109.5 . . ?
O142 C141 C144 104.6(12) . . ?
O142 C141 C142 110.9(13) . . ?
C144 C141 C142 110.8(13) . . ?
O142 C141 C143 110.9(12) . . ?
C144 C141 C143 110.4(13) . . ?
C142 C141 C143 109.3(13) . . ?
C141 C142 H42D 109.5 . . ?
C141 C142 H42E 109.5 . . ?
H42D C142 H42E 109.5 . . ?
C141 C142 H42F 109.5 . . ?
H42D C142 H42F 109.5 . . ?
H42E C142 H42F 109.5 . . ?
C141 C143 H43D 109.5 . . ?
C141 C143 H43E 109.5 . . ?
H43D C143 H43E 109.5 . . ?
C141 C143 H43F 109.5 . . ?
H43D C143 H43F 109.5 . . ?
H43E C143 H43F 109.5 . . ?
C141 C144 H44D 109.5 . . ?
C141 C144 H44E 109.5 . . ?
H44D C144 H44E 109.5 . . ?
C141 C144 H44F 109.5 . . ?
H44D C144 H44F 109.5 . . ?
H44E C144 H44F 109.5 . . ?
O143 C145 C146 108.5(13) . . ?
O143 C145 C147 111.3(12) . . ?
C146 C145 C147 110.2(13) . . ?
O143 C145 C148 105.9(12) . . ?
C146 C145 C148 110.3(12) . . ?
C147 C145 C148 110.6(13) . . ?
C145 C146 H46D 109.5 . . ?
C145 C146 H46E 109.5 . . ?
H46D C146 H46E 109.5 . . ?
C145 C146 H46F 109.5 . . ?
H46D C146 H46F 109.5 . . ?
H46E C146 H46F 109.5 . . ?
C145 C147 H47D 109.5 . . ?
C145 C147 H47E 109.5 . . ?
H47D C147 H47E 109.5 . . ?
C145 C147 H47F 109.5 . . ?
H47D C147 H47F 109.5 . . ?
H47E C147 H47F 109.5 . . ?
C145 C148 H48D 109.5 . . ?
C145 C148 H48E 109.5 . . ?
H48D C148 H48E 109.5 . . ?
C145 C148 H48F 109.5 . . ?
H48D C148 H48F 109.5 . . ?
H48E C148 H48F 109.5 . . ?
O144 C149 C152 111.7(12) . . ?
O144 C149 C151 106.7(12) . . ?
C152 C149 C151 112.0(13) . . ?
O144 C149 C150 108.7(12) . . ?
C152 C149 C150 109.5(12) . . ?
C151 C149 C150 108.1(12) . . ?
C149 C150 H50D 109.5 . . ?
C149 C150 H50E 109.5 . . ?
H50D C150 H50E 109.5 . . ?
C149 C150 H50F 109.5 . . ?
H50D C150 H50F 109.5 . . ?
H50E C150 H50F 109.5 . . ?
C149 C151 H51D 109.5 . . ?
C149 C151 H51E 109.5 . . ?
H51D C151 H51E 109.5 . . ?
C149 C151 H51F 109.5 . . ?
H51D C151 H51F 109.5 . . ?
H51E C151 H51F 109.5 . . ?
C149 C152 H52D 109.5 . . ?
C149 C152 H52E 109.5 . . ?
H52D C152 H52E 109.5 . . ?
C149 C152 H52F 109.5 . . ?
H52D C152 H52F 109.5 . . ?
H52E C152 H52F 109.5 . . ?
O162 C161 C163 113.3(14) . . ?
O162 C161 C162 108.6(13) . . ?
C163 C161 C162 110.9(14) . . ?
O162 C161 C164 103.7(12) . . ?
C163 C161 C164 109.7(14) . . ?
C162 C161 C164 110.3(14) . . ?
C161 C162 H62D 109.5 . . ?
C161 C162 H62E 109.5 . . ?
H62D C162 H62E 109.5 . . ?
C161 C162 H62F 109.5 . . ?
H62D C162 H62F 109.5 . . ?
H62E C162 H62F 109.5 . . ?
C161 C163 H63D 109.5 . . ?
C161 C163 H63E 109.5 . . ?
H63D C163 H63E 109.5 . . ?
C161 C163 H63F 109.5 . . ?
H63D C163 H63F 109.5 . . ?
H63E C163 H63F 109.5 . . ?
C161 C164 H64D 109.5 . . ?
C161 C164 H64E 109.5 . . ?
H64D C164 H64E 109.5 . . ?
C161 C164 H64F 109.5 . . ?
H64D C164 H64F 109.5 . . ?
H64E C164 H64F 109.5 . . ?
O163 C165 C167 108.0(15) . . ?
O163 C165 C166 106.8(14) . . ?
C167 C165 C166 109.0(15) . . ?
O163 C165 C168 110.7(13) . . ?
C167 C165 C168 112.6(15) . . ?
C166 C165 C168 109.6(16) . . ?
C165 C166 H66D 109.5 . . ?
C165 C166 H66E 109.5 . . ?
H66D C166 H66E 109.5 . . ?
C165 C166 H66F 109.5 . . ?
H66D C166 H66F 109.5 . . ?
H66E C166 H66F 109.5 . . ?
C165 C167 H67D 109.5 . . ?
C165 C167 H67E 109.5 . . ?
H67D C167 H67E 109.5 . . ?
C165 C167 H67F 109.5 . . ?
H67D C167 H67F 109.5 . . ?
H67E C167 H67F 109.5 . . ?
C165 C168 H68D 109.5 . . ?
C165 C168 H68E 109.5 . . ?
H68D C168 H68E 109.5 . . ?
C165 C168 H68F 109.5 . . ?
H68D C168 H68F 109.5 . . ?
H68E C168 H68F 109.5 . . ?
O164 C169 C170 110.9(12) . . ?
O164 C169 C171 104.5(12) . . ?
C170 C169 C171 111.5(13) . . ?
O164 C169 C172 107.6(12) . . ?
C170 C169 C172 112.4(14) . . ?
C171 C169 C172 109.6(12) . . ?
C169 C170 H70D 109.5 . . ?
C169 C170 H70E 109.5 . . ?
H70D C170 H70E 109.5 . . ?
C169 C170 H70F 109.5 . . ?
H70D C170 H70F 109.5 . . ?
H70E C170 H70F 109.5 . . ?
C169 C171 H71D 109.5 . . ?
C169 C171 H71E 109.5 . . ?
H71D C171 H71E 109.5 . . ?
C169 C171 H71F 109.5 . . ?
H71D C171 H71F 109.5 . . ?
H71E C171 H71F 109.5 . . ?
C169 C172 H72D 109.5 . . ?
C169 C172 H72E 109.5 . . ?
H72D C172 H72E 109.5 . . ?
C169 C172 H72F 109.5 . . ?
H72D C172 H72F 109.5 . . ?
H72E C172 H72F 109.5 . . ?
N3 C181 C182 115.3(15) . . ?
N3 C181 H81C 108.5 . . ?
C182 C181 H81C 108.5 . . ?
N3 C181 H81D 108.5 . . ?
C182 C181 H81D 108.5 . . ?
H81C C181 H81D 107.5 . . ?
O181 C182 C181 107.4(13) . . ?
O181 C182 H82C 110.2 . . ?
C181 C182 H82C 110.2 . . ?
O181 C182 H82D 110.2 . . ?
C181 C182 H82D 110.2 . . ?
H82C C182 H82D 108.5 . . ?
O181 C183 C184 107.1(13) . . ?
O181 C183 H83C 110.3 . . ?
C184 C183 H83C 110.3 . . ?
O181 C183 H83D 110.3 . . ?
C184 C183 H83D 110.3 . . ?
H83C C183 H83D 108.5 . . ?
O182 C184 C183 104.1(13) . . ?
O182 C184 H84C 110.9 . . ?
C183 C184 H84C 110.9 . . ?
O182 C184 H84D 110.9 . . ?
C183 C184 H84D 110.9 . . ?
H84C C184 H84D 109.0 . . ?
O182 C185 C186 107.7(14) . . ?
O182 C185 H85C 110.2 . . ?
C186 C185 H85C 110.2 . . ?
O182 C185 H85D 110.2 . . ?
C186 C185 H85D 110.2 . . ?
H85C C185 H85D 108.5 . . ?
N4 C186 C185 111.7(14) . . ?
N4 C186 H86C 109.3 . . ?
C185 C186 H86C 109.3 . . ?
N4 C186 H86D 109.3 . . ?
C185 C186 H86D 109.3 . . ?
H86C C186 H86D 107.9 . . ?
N4 C187 C188 109.7(13) . . ?
N4 C187 H87C 109.7 . . ?
C188 C187 H87C 109.7 . . ?
N4 C187 H87D 109.7 . . ?
C188 C187 H87D 109.7 . . ?
H87C C187 H87D 108.2 . . ?
O183 C188 C187 109.2(13) . . ?
O183 C188 H88C 109.8 . . ?
C187 C188 H88C 109.8 . . ?
O183 C188 H88D 109.8 . . ?
C187 C188 H88D 109.8 . . ?
H88C C188 H88D 108.3 . . ?
O183 C189 C190 108.2(13) . . ?
O183 C189 H89C 110.1 . . ?
C190 C189 H89C 110.1 . . ?
O183 C189 H89D 110.1 . . ?
C190 C189 H89D 110.1 . . ?
H89C C189 H89D 108.4 . . ?
O184 C190 C189 110.0(13) . . ?
O184 C190 H90C 109.7 . . ?
C189 C190 H90C 109.7 . . ?
O184 C190 H90D 109.7 . . ?
C189 C190 H90D 109.7 . . ?
H90C C190 H90D 108.2 . . ?
O184 C191 C192 109.0(13) . . ?
O184 C191 H91C 109.9 . . ?
C192 C191 H91C 109.9 . . ?
O184 C191 H91D 109.9 . . ?
C192 C191 H91D 109.9 . . ?
H91C C191 H91D 108.3 . . ?
N3 C192 C191 114.5(14) . . ?
N3 C192 H92C 108.6 . . ?
C191 C192 H92C 108.6 . . ?
N3 C192 H92D 108.6 . . ?
C191 C192 H92D 108.6 . . ?
H92C C192 H92D 107.6 . . ?
C194 C193 N3 114.5(14) . . ?
C194 C193 H93C 108.6 . . ?
N3 C193 H93C 108.6 . . ?
C194 C193 H93D 108.6 . . ?
N3 C193 H93D 108.6 . . ?
H93C C193 H93D 107.6 . . ?
O185 C194 C193 107.6(14) . . ?
O185 C194 H94C 110.2 . . ?
C193 C194 H94C 110.2 . . ?
O185 C194 H94D 110.2 . . ?
C193 C194 H94D 110.2 . . ?
H94C C194 H94D 108.5 . . ?
O185 C195 C196 110.8(14) . . ?
O185 C195 H95C 109.5 . . ?
C196 C195 H95C 109.5 . . ?
O185 C195 H95D 109.5 . . ?
C196 C195 H95D 109.5 . . ?
H95C C195 H95D 108.1 . . ?
O186 C196 C195 107.5(13) . . ?
O186 C196 H96C 110.2 . . ?
C195 C196 H96C 110.2 . . ?
O186 C196 H96D 110.2 . . ?
C195 C196 H96D 110.2 . . ?
H96C C196 H96D 108.5 . . ?
O186 C197 C198 106.2(13) . . ?
O186 C197 H97C 110.5 . . ?
C198 C197 H97C 110.5 . . ?
O186 C197 H97D 110.5 . . ?
C198 C197 H97D 110.5 . . ?
H97C C197 H97D 108.7 . . ?
N4 C198 C197 115.8(14) . . ?
N4 C198 H98C 108.3 . . ?
C197 C198 H98C 108.3 . . ?
N4 C198 H98D 108.3 . . ?
C197 C198 H98D 108.3 . . ?
H98C C198 H98D 107.4 . . ?
C202 C201 C206 120.0 . . ?
C202 C201 C207 119.7(4) . . ?
C206 C201 C207 119.7(4) . . ?
C203 C202 C201 120.0 . . ?
C203 C202 H202 120.0 . . ?
C201 C202 H202 120.0 . . ?
C202 C203 C204 120.0 . . ?
C202 C203 H203 120.0 . . ?
C204 C203 H203 120.0 . . ?
C205 C204 C203 120.0 . . ?
C205 C204 H204 120.0 . . ?
C203 C204 H204 120.0 . . ?
C206 C205 C204 120.0 . . ?
C206 C205 H205 120.0 . . ?
C204 C205 H205 120.0 . . ?
C205 C206 C201 120.0 . . ?
C205 C206 H206 120.0 . . ?
C201 C206 H206 120.0 . . ?
C201 C207 H7G 109.5 . . ?
C201 C207 H7H 109.5 . . ?
H7G C207 H7H 109.5 . . ?
C201 C207 H7I 109.5 . . ?
H7G C207 H7I 109.5 . . ?
H7H C207 H7I 109.5 . . ?
C302 C301 C306 120.0 . . ?
C302 C301 C307 120.0(3) . . ?
C306 C301 C307 120.0(3) . . ?
C303 C302 C301 120.0 . . ?
C303 C302 H302 120.0 . . ?
C301 C302 H302 120.0 . . ?
C302 C303 C304 120.0 . . ?
C302 C303 H303 120.0 . . ?
C304 C303 H303 120.0 . . ?
C305 C304 C303 120.0 . . ?
C305 C304 H304 120.0 . . ?
C303 C304 H304 120.0 . . ?
C304 C305 C306 120.0 . . ?
C304 C305 H305 120.0 . . ?
C306 C305 H305 120.0 . . ?
C305 C306 C301 120.0 . . ?
C305 C306 H306 120.0 . . ?
C301 C306 H306 120.0 . . ?
C301 C307 H7J 109.5 . . ?
C301 C307 H7K 109.5 . . ?
H7J C307 H7K 109.5 . . ?
C301 C307 H7L 109.5 . . ?
H7J C307 H7L 109.5 . . ?
H7K C307 H7L 109.5 . . ?
C402 C401 C406 120.0 . . ?
C402 C401 C407 120.0(3) . . ?
C406 C401 C407 120.0(3) . . ?
C403 C402 C401 120.0 . . ?
C403 C402 H402 120.0 . . ?
C401 C402 H402 120.0 . . ?
C404 C403 C402 120.0 . . ?
C404 C403 H403 120.0 . . ?
C402 C403 H403 120.0 . . ?
C403 C404 C405 120.0 . . ?
C403 C404 H404 120.0 . . ?
C405 C404 H404 120.0 . . ?
C406 C405 C404 120.0 . . ?
C406 C405 H405 120.0 . . ?
C404 C405 H405 120.0 . . ?
C405 C406 C401 120.0 . . ?
C405 C406 H406 120.0 . . ?
C401 C406 H406 120.0 . . ?
C401 C407 H7M 109.5 . . ?
C401 C407 H7N 109.5 . . ?
H7M C407 H7N 109.5 . . ?
C401 C407 H7O 109.5 . . ?
H7M C407 H7O 109.5 . . ?
H7N C407 H7O 109.5 . . ?

loop_
_geom_torsion_atom_site_label_1
_geom_torsion_atom_site_label_2
_geom_torsion_atom_site_label_3
_geom_torsion_atom_site_label_4
_geom_torsion
_geom_torsion_site_symmetry_1
_geom_torsion_site_symmetry_2
_geom_torsion_site_symmetry_3
_geom_torsion_site_symmetry_4
_geom_torsion_publ_flag
O4 Si1 O1 U1 170(2) . . . . ?
O3 Si1 O1 U1 -73(2) . . . . ?
O2 Si1 O1 U1 47(2) . . . . ?
O1 Si1 O2 C1 61.7(16) . . . . ?
O4 Si1 O2 C1 -59.3(16) . . . . ?
O3 Si1 O2 C1 -173.9(14) . . . . ?
O1 Si1 O3 C5 68.1(13) . . . . ?
O4 Si1 O3 C5 -173.9(12) . . . . ?
O2 Si1 O3 C5 -56.2(13) . . . . ?
O1 Si1 O4 C9 150.3(14) . . . . ?
O3 Si1 O4 C9 29.0(16) . . . . ?
O2 Si1 O4 C9 -85.8(16) . . . . ?
O23 Si2 O21 U1 18(3) . . . . ?
O24 Si2 O21 U1 135(2) . . . . ?
O22 Si2 O21 U1 -101(2) . . . . ?
O21 Si2 O22 C21 -39.8(14) . . . . ?
O23 Si2 O22 C21 -164.5(13) . . . . ?
O24 Si2 O22 C21 79.0(14) . . . . ?
O21 Si2 O23 C25 -69.2(15) . . . . ?
O24 Si2 O23 C25 174.5(14) . . . . ?
O22 Si2 O23 C25 53.4(15) . . . . ?
O21 Si2 O24 C29 -166.6(12) . . . . ?
O23 Si2 O24 C29 -44.4(14) . . . . ?
O22 Si2 O24 C29 71.3(14) . . . . ?
O44 Si3 O41 U1 153.4(8) . . . . ?
O42 Si3 O41 U1 33.2(11) . . . . ?
O43 Si3 O41 U1 -86.0(10) . . . . ?
O41 Si3 O42 C45 -164.8(13) . . . . ?
O44 Si3 O42 C45 75.6(15) . . . . ?
O43 Si3 O42 C45 -39.9(15) . . . . ?
O41 Si3 O43 C41 -75.4(14) . . . . ?
O44 Si3 O43 C41 47.8(14) . . . . ?
O42 Si3 O43 C41 167.0(13) . . . . ?
O41 Si3 O44 C49 -43.8(15) . . . . ?
O42 Si3 O44 C49 72.4(14) . . . . ?
O43 Si3 O44 C49 -170.7(13) . . . . ?
O61 Si4 O62 C61 -161.7(12) . . . . ?
O63 Si4 O62 C61 -39.6(14) . . . . ?
O64 Si4 O62 C61 74.6(14) . . . . ?
O61 Si4 O63 C65 -75.5(13) . . . . ?
O64 Si4 O63 C65 48.6(13) . . . . ?
O62 Si4 O63 C65 168.2(12) . . . . ?
O61 Si4 O64 C69 -47.6(15) . . . . ?
O63 Si4 O64 C69 -173.7(13) . . . . ?
O62 Si4 O64 C69 72.9(14) . . . . ?
O102 Si5 O101 U2 82.6(12) . . . . ?
O103 Si5 O101 U2 -34.7(13) . . . . ?
O104 Si5 O101 U2 -155.8(10) . . . . ?
O101 Si5 O102 C101 61.3(14) . . . . ?
O103 Si5 O102 C101 177.2(12) . . . . ?
O104 Si5 O102 C101 -63.9(13) . . . . ?
O101 Si5 O103 C105 163.1(12) . . . . ?
O102 Si5 O103 C105 38.5(14) . . . . ?
O104 Si5 O103 C105 -75.7(13) . . . . ?
O101 Si5 O104 C109 37.6(15) . . . . ?
O102 Si5 O104 C109 166.0(13) . . . . ?
O103 Si5 O104 C109 -78.8(14) . . . . ?
O123 Si6 O121 U2 137(3) . . . . ?
O124 Si6 O121 U2 -100(3) . . . . ?
O122 Si6 O121 U2 21(3) . . . . ?
O123 Si6 O122 C122 177.2(15) . . . . ?
O124 Si6 O122 C122 57.0(17) . . . . ?
O121 Si6 O122 C122 -67.1(16) . . . . ?
O124 Si6 O123 C126 69.7(15) . . . . ?
O122 Si6 O123 C126 -46.5(15) . . . . ?
O121 Si6 O123 C126 -167.2(13) . . . . ?
O123 Si6 O124 C130 81.3(16) . . . . ?
O122 Si6 O124 C130 -161.9(14) . . . . ?
O121 Si6 O124 C130 -37.6(16) . . . . ?
O141 Si7 O142 C141 -44.6(14) . . . . ?
O143 Si7 O142 C141 75.0(14) . . . . ?
O144 Si7 O142 C141 -171.1(12) . . . . ?
O141 Si7 O143 C145 -167.3(13) . . . . ?
O144 Si7 O143 C145 -44.2(15) . . . . ?
O142 Si7 O143 C145 70.0(15) . . . . ?
O141 Si7 O144 C149 -75.1(13) . . . . ?
O143 Si7 O144 C149 167.7(12) . . . . ?
O142 Si7 O144 C149 49.2(13) . . . . ?
O164 Si8 O161 U2 -65(2) . . . . ?
O162 Si8 O161 U2 178.8(18) . . . . ?
O163 Si8 O161 U2 56(2) . . . . ?
O161 Si8 O162 C161 155.9(13) . . . . ?
O164 Si8 O162 C161 34.7(15) . . . . ?
O163 Si8 O162 C161 -79.5(15) . . . . ?
O161 Si8 O163 C165 57.5(16) . . . . ?
O164 Si8 O163 C165 -176.9(14) . . . . ?
O162 Si8 O163 C165 -62.8(16) . . . . ?
O161 Si8 O164 C169 70.0(14) . . . . ?
O162 Si8 O164 C169 -173.3(12) . . . . ?
O163 Si8 O164 C169 -56.1(14) . . . . ?
Si1 O2 C1 C4 -16(2) . . . . ?
Si1 O2 C1 C2 -137.3(13) . . . . ?
Si1 O2 C1 C3 106.7(16) . . . . ?
Si1 O3 C5 C7 83.9(15) . . . . ?
Si1 O3 C5 C6 -38.0(18) . . . . ?
Si1 O3 C5 C8 -158.4(10) . . . . ?
Si1 O4 C9 C11 -77.5(18) . . . . ?
Si1 O4 C9 C10 44(2) . . . . ?
Si1 O4 C9 C12 164.6(12) . . . . ?
Si2 O22 C21 C22 55.6(19) . . . . ?
Si2 O22 C21 C24 -70.0(17) . . . . ?
Si2 O22 C21 C23 175.7(10) . . . . ?
Si2 O23 C25 C28 166.6(11) . . . . ?
Si2 O23 C25 C26 48(2) . . . . ?
Si2 O23 C25 C27 -74.8(18) . . . . ?
Si2 O24 C29 C31 -170.6(10) . . . . ?
Si2 O24 C29 C30 71.0(18) . . . . ?
Si2 O24 C29 C32 -51.1(17) . . . . ?
Si3 O43 C41 C43 153.9(12) . . . . ?
Si3 O43 C41 C44 -87.0(17) . . . . ?
Si3 O43 C41 C42 33.7(19) . . . . ?
Si3 O42 C45 C46 87.5(16) . . . . ?
Si3 O42 C45 C48 -153.5(12) . . . . ?
Si3 O42 C45 C47 -36(2) . . . . ?
Si3 O44 C49 C50 -156.2(11) . . . . ?
Si3 O44 C49 C52 85.9(15) . . . . ?
Si3 O44 C49 C51 -35(2) . . . . ?
Si4 O62 C61 C62 -158.6(11) . . . . ?
Si4 O62 C61 C63 79.5(16) . . . . ?
Si4 O62 C61 C64 -39.0(18) . . . . ?
Si4 O63 C65 C66 157.4(10) . . . . ?
Si4 O63 C65 C68 38.1(17) . . . . ?
Si4 O63 C65 C67 -83.3(14) . . . . ?
Si4 O64 C69 C70 169.4(11) . . . . ?
Si4 O64 C69 C71 50.5(18) . . . . ?
Si4 O64 C69 C72 -68.4(17) . . . . ?
C92 N1 C81 C82 -161.4(15) . . . . ?
C93 N1 C81 C82 79.1(18) . . . . ?
K1 N1 C81 C82 -40.6(17) . . . . ?
C83 O81 C82 C81 174.5(16) . . . . ?
K1 O81 C82 C81 -53.6(18) . . . . ?
N1 C81 C82 O81 66(2) . . . . ?
C82 O81 C83 C84 -177.3(16) . . . . ?
K1 O81 C83 C84 50.2(17) . . . . ?
C85 O82 C84 C83 -174.9(16) . . . . ?
K1 O82 C84 C83 46.3(19) . . . . ?
O81 C83 C84 O82 -66(2) . . . . ?
C84 O82 C85 C86 170.4(16) . . . . ?
K1 O82 C85 C86 -51.0(18) . . . . ?
C98 N2 C86 C85 -156.2(15) . . . . ?
C87 N2 C86 C85 85.0(18) . . . . ?
K1 N2 C86 C85 -33.6(18) . . . . ?
O82 C85 C86 N2 58(2) . . . . ?
C98 N2 C87 C88 78.7(17) . . . . ?
C86 N2 C87 C88 -160.9(14) . . . . ?
K1 N2 C87 C88 -41.0(16) . . . . ?
C89 O83 C88 C87 156.3(14) . . . . ?
K1 O83 C88 C87 -56.6(16) . . . . ?
N2 C87 C88 O83 65.3(18) . . . . ?
C88 O83 C89 C90 -179.6(14) . . . . ?
K1 O83 C89 C90 34.7(17) . . . . ?
C91 O84 C90 C89 -175.7(14) . . . . ?
K1 O84 C90 C89 53.4(15) . . . . ?
O83 C89 C90 O84 -58.5(18) . . . . ?
C90 O84 C91 C92 176.8(13) . . . . ?
K1 O84 C91 C92 -54.8(15) . . . . ?
C81 N1 C92 C91 77.6(18) . . . . ?
C93 N1 C92 C91 -162.9(14) . . . . ?
K1 N1 C92 C91 -43.2(16) . . . . ?
O84 C91 C92 N1 67.4(18) . . . . ?
C81 N1 C93 C94 -161.5(14) . . . . ?
C92 N1 C93 C94 76.8(17) . . . . ?
K1 N1 C93 C94 -42.4(16) . . . . ?
C95 O85 C94 C93 173.4(14) . . . . ?
K1 O85 C94 C93 -55.5(15) . . . . ?
N1 C93 C94 O85 66.6(18) . . . . ?
C94 O85 C95 C96 -174.7(14) . . . . ?
K1 O85 C95 C96 52.2(15) . . . . ?
C97 O86 C96 C95 -179.5(14) . . . . ?
K1 O86 C96 C95 50.9(15) . . . . ?
O85 C95 C96 O86 -69.9(17) . . . . ?
C96 O86 C97 C98 170.3(14) . . . . ?
K1 O86 C97 C98 -59.6(15) . . . . ?
C86 N2 C98 C97 83.2(17) . . . . ?
C87 N2 C98 C97 -158.6(13) . . . . ?
K1 N2 C98 C97 -39.7(16) . . . . ?
O86 C97 C98 N2 69.0(18) . . . . ?
Si5 O102 C101 C103 154.9(11) . . . . ?
Si5 O102 C101 C104 34.7(18) . . . . ?
Si5 O102 C101 C102 -85.7(16) . . . . ?
Si5 O103 C105 C107 40.6(18) . . . . ?
Si5 O103 C105 C106 -84.7(15) . . . . ?
Si5 O103 C105 C108 157.9(10) . . . . ?
Si5 O104 C109 C112 -82.7(16) . . . . ?
Si5 O104 C109 C110 159.2(11) . . . . ?
Si5 O104 C109 C111 39.8(18) . . . . ?
Si6 O122 C122 C125 -65(2) . . . . ?
Si6 O122 C122 C124 172.1(12) . . . . ?
Si6 O122 C122 C123 56(2) . . . . ?
Si6 O123 C126 C128 -53.8(19) . . . . ?
Si6 O123 C126 C129 -174.3(11) . . . . ?
Si6 O123 C126 C127 66.2(18) . . . . ?
Si6 O124 C130 C131 52(2) . . . . ?
Si6 O124 C130 C132 -69.9(19) . . . . ?
Si6 O124 C130 C133 172.2(12) . . . . ?
Si7 O142 C141 C144 -163.9(10) . . . . ?
Si7 O142 C141 C142 76.7(16) . . . . ?
Si7 O142 C141 C143 -44.9(18) . . . . ?
Si7 O143 C145 C146 82.6(16) . . . . ?
Si7 O143 C145 C147 -39(2) . . . . ?
Si7 O143 C145 C148 -159.0(11) . . . . ?
Si7 O144 C149 C152 34.2(18) . . . . ?
Si7 O144 C149 C151 156.9(10) . . . . ?
Si7 O144 C149 C150 -86.8(14) . . . . ?
Si8 O162 C161 C163 39(2) . . . . ?
Si8 O162 C161 C162 -85.3(17) . . . . ?
Si8 O162 C161 C164 157.4(12) . . . . ?
Si8 O163 C165 C167 -135.8(14) . . . . ?
Si8 O163 C165 C166 107.1(16) . . . . ?
Si8 O163 C165 C168 -12(2) . . . . ?
Si8 O164 C169 C170 -41.8(18) . . . . ?
Si8 O164 C169 C171 -162.1(10) . . . . ?
Si8 O164 C169 C172 81.5(15) . . . . ?
C192 N3 C181 C182 -81.1(17) . . . . ?
C193 N3 C181 C182 157.2(14) . . . . ?
K2 N3 C181 C182 40.8(16) . . . . ?
C183 O181 C182 C181 -173.9(14) . . . . ?
K2 O181 C182 C181 56.1(15) . . . . ?
N3 C181 C182 O181 -66.9(18) . . . . ?
C182 O181 C183 C184 174.4(14) . . . . ?
K2 O181 C183 C184 -54.2(15) . . . . ?
C185 O182 C184 C183 175.0(12) . . . . ?
K2 O182 C184 C183 -54.3(13) . . . . ?
O181 C183 C184 O182 72.1(16) . . . . ?
C184 O182 C185 C186 -171.7(13) . . . . ?
K2 O182 C185 C186 57.9(14) . . . . ?
C198 N4 C186 C185 -82.4(17) . . . . ?
C187 N4 C186 C185 159.0(13) . . . . ?
K2 N4 C186 C185 41.1(15) . . . . ?
O182 C185 C186 N4 -67.2(17) . . . . ?
C186 N4 C187 C188 -76.6(16) . . . . ?
C198 N4 C187 C188 162.2(13) . . . . ?
K2 N4 C187 C188 43.8(14) . . . . ?
C189 O183 C188 C187 -152.9(14) . . . . ?
K2 O183 C188 C187 58.0(15) . . . . ?
N4 C187 C188 O183 -69.8(17) . . . . ?
C188 O183 C189 C190 175.8(13) . . . . ?
K2 O183 C189 C190 -37.4(17) . . . . ?
C191 O184 C190 C189 178.8(12) . . . . ?
K2 O184 C190 C189 -54.6(13) . . . . ?
O183 C189 C190 O184 61.3(17) . . . . ?
C190 O184 C191 C192 -176.3(12) . . . . ?
K2 O184 C191 C192 59.1(14) . . . . ?
C181 N3 C192 C191 159.0(14) . . . . ?
C193 N3 C192 C191 -78.1(17) . . . . ?
K2 N3 C192 C191 37.3(16) . . . . ?
O184 C191 C192 N3 -66.9(18) . . . . ?
C181 N3 C193 C194 -73.9(17) . . . . ?
C192 N3 C193 C194 162.7(14) . . . . ?
K2 N3 C193 C194 44.8(15) . . . . ?
C195 O185 C194 C193 -175.1(13) . . . . ?
K2 O185 C194 C193 58.0(14) . . . . ?
N3 C193 C194 O185 -72.9(17) . . . . ?
C194 O185 C195 C196 176.4(13) . . . . ?
K2 O185 C195 C196 -56.0(14) . . . . ?
C197 O186 C196 C195 -179.3(14) . . . . ?
K2 O186 C196 C195 -42.4(16) . . . . ?
O185 C195 C196 O186 66.3(17) . . . . ?
C196 O186 C197 C198 -164.7(13) . . . . ?
K2 O186 C197 C198 57.6(14) . . . . ?
C186 N4 C198 C197 160.0(14) . . . . ?
C187 N4 C198 C197 -79.5(16) . . . . ?
K2 N4 C198 C197 36.3(16) . . . . ?
O186 C197 C198 N4 -63.5(18) . . . . ?
C206 C201 C202 C203 0.0 . . . . ?
C207 C201 C202 C203 -171(5) . . . . ?
C201 C202 C203 C204 0.0 . . . . ?
C202 C203 C204 C205 0.0 . . . . ?
C203 C204 C205 C206 0.0 . . . . ?
C204 C205 C206 C201 0.0 . . . . ?
C202 C201 C206 C205 0.0 . . . . ?
C207 C201 C206 C205 171(5) . . . . ?
C306 C301 C302 C303 0.0 . . . . ?
C307 C301 C302 C303 178(4) . . . . ?
C301 C302 C303 C304 0.0 . . . . ?
C302 C303 C304 C305 0.0 . . . . ?
C303 C304 C305 C306 0.0 . . . . ?
C304 C305 C306 C301 0.0 . . . . ?
C302 C301 C306 C305 0.0 . . . . ?
C307 C301 C306 C305 -178(4) . . . . ?
C406 C401 C402 C403 0.0 . . . . ?
C407 C401 C402 C403 178.4(13) . . . . ?
C401 C402 C403 C404 0.0 . . . . ?
C402 C403 C404 C405 0.0 . . . . ?
C403 C404 C405 C406 0.0 . . . . ?
C404 C405 C406 C401 0.0 . . . . ?
C402 C401 C406 C405 0.0 . . . . ?
C407 C401 C406 C405 -178.4(13) . . . . ?

_refine_diff_density_max         4.635
_refine_diff_density_min         -4.135
_refine_diff_density_rms         0.209

_shelx_res_file                  
;
TITL rk2-18ema in P-1 #2
    shelx.res
    created by SHELXL-2016/6 at 17:48:42 on 21-Nov-2016
CELL  1.54184  14.4445  14.4565  47.0418   82.352   84.245   78.583
ZERR     4.00   0.0004   0.0006   0.0018    0.003    0.003    0.003
LATT   1
SFAC  C    H    K    N    O    S    SI   U
UNIT  292 608 4 8 88 4 16 4
L.S.  10
ACTA
FMAP   2
PLAN   20
BOND   $H
CONF
TEMP  -173.15
DFIX 2.5 0.005 C207 C202 C207 C206
DFIX 2.5 0.005 C307 C302 C307 C306
DFIX 2.5 0.005 C407 C402 C407 C406
SIMU 0.001 $C $O
ISOR 0.005 N2 O21
ISOR 0.001 O121
OMIT 2  -1   5
OMIT 5   2  -2
WGHT    0.079900  213.470001
BASF   0.44770
FVAR       1.27891
U1    8    0.713448   -0.008726    0.864244    11.00000    0.02025    0.03013 =
         0.02778    0.00244   -0.00378   -0.00533
U2    8    0.539616    0.771578    0.637299    11.00000    0.03234    0.02756 =
         0.02586    0.00086   -0.00298   -0.00988
S1    6    0.813547   -0.159694    0.862084    11.00000    0.03381    0.05487 =
         0.04636   -0.00711   -0.00094   -0.02410
S2    6    0.690955    0.667416    0.636948    11.00000    0.03194    0.07137 =
         0.04108    0.00254   -0.00851   -0.01815
SI1   7    0.775724   -0.041230    0.939660    11.00000    0.01973    0.03148 =
         0.02802    0.00241   -0.00653   -0.00247
SI2   7    0.592273    0.240551    0.866028    11.00000    0.02042    0.02424 =
         0.03752    0.00233   -0.00346   -0.00316
SI3   7    0.857281    0.021486    0.800641    11.00000    0.03031    0.03233 =
         0.03257   -0.00032    0.00021   -0.00855
SI4   7    0.487958   -0.097866    0.860944    11.00000    0.02035    0.02185 =
         0.03656   -0.00159   -0.00436   -0.00181
SI5   7    0.520606    0.620698    0.703442    11.00000    0.03721    0.02514 =
         0.02996    0.00248   -0.00443   -0.00964
SI6   7    0.286880    0.885452    0.636336    11.00000    0.02384    0.03327 =
         0.03475   -0.00087   -0.00226   -0.01039
SI7   7    0.632599    0.995556    0.635586    11.00000    0.02770    0.02448 =
         0.03275   -0.00032   -0.00456   -0.00944
SI8   7    0.550151    0.718471    0.561781    11.00000    0.03441    0.02853 =
         0.02593    0.00149   -0.00603   -0.00746
K1    3    0.066188    0.461428    0.897163    11.00000    0.02783    0.03514 =
         0.03672   -0.00036   -0.00520   -0.00305
K2    3    0.950085    0.584736    0.397804    11.00000    0.03620    0.03031 =
         0.03494   -0.00001   -0.00624   -0.00736
O1    5    0.746455   -0.008478    0.907247    11.00000    0.03522    0.03289 =
         0.02110    0.00253   -0.01302   -0.00553
O2    5    0.869255   -0.125089    0.941614    11.00000    0.02655    0.05483 =
         0.05158    0.00123   -0.00161   -0.01073
O3    5    0.692514   -0.080824    0.960758    11.00000    0.02343    0.03523 =
         0.04235    0.00490   -0.00386   -0.00568
O4    5    0.793129    0.050949    0.952781    11.00000    0.04895    0.04837 =
         0.03367   -0.00341   -0.00558   -0.01934
O21   5    0.631123    0.129142    0.864433    11.00000    0.01541    0.03934 =
         0.03232    0.00369   -0.01351   -0.00655
O22   5    0.535441    0.259688    0.897102    11.00000    0.02441    0.03607 =
         0.04482   -0.00188   -0.00059   -0.00259
O23   5    0.674109    0.305102    0.862185    11.00000    0.03237    0.04165 =
         0.04721    0.00010   -0.01003   -0.01165
O24   5    0.527110    0.275848    0.838894    11.00000    0.01902    0.03114 =
         0.05060    0.00366   -0.00877    0.00344
O41   5    0.804072    0.054973    0.830676    11.00000    0.05209    0.04905 =
         0.03062    0.00577    0.00913   -0.03429
O42   5    0.786468   -0.038486    0.788843    11.00000    0.04395    0.05109 =
         0.04563   -0.00494   -0.00260   -0.01115
O43   5    0.963104   -0.047720    0.802653    11.00000    0.03671    0.05151 =
         0.04559    0.00162   -0.00611   -0.01209
O44   5    0.873116    0.113371    0.777843    11.00000    0.03671    0.03706 =
         0.04718    0.00247   -0.00010   -0.00841
O61   5    0.584030   -0.057755    0.862275    11.00000    0.02961    0.03840 =
         0.03538   -0.00666    0.00614   -0.01217
O62   5    0.414851   -0.057258    0.886990    11.00000    0.02083    0.03435 =
         0.04894   -0.00754    0.00180   -0.00160
O63   5    0.498316   -0.212380    0.867541    11.00000    0.02771    0.03303 =
         0.04459   -0.00317   -0.00304   -0.00531
O64   5    0.445613   -0.069919    0.829529    11.00000    0.03060    0.03455 =
         0.04263    0.00122   -0.00164   -0.00348
O81   5    0.180905    0.490239    0.940786    11.00000    0.04144    0.04726 =
         0.06186    0.00087   -0.01113   -0.00891
O82   5    0.209161    0.571925    0.883551    11.00000    0.04060    0.04745 =
         0.06279    0.00223   -0.00873   -0.00947
O83   5   -0.082243    0.589735    0.876202    11.00000    0.03345    0.04507 =
         0.04543    0.00321   -0.00043   -0.00048
O84   5   -0.113285    0.488891    0.929794    11.00000    0.03366    0.04431 =
         0.04437    0.00232   -0.00044   -0.00156
O85   5    0.102812    0.257716    0.905893    11.00000    0.04375    0.04288 =
         0.05005   -0.00459   -0.00410   -0.00585
O86   5    0.103437    0.356464    0.849354    11.00000    0.04312    0.04294 =
         0.04972   -0.00541   -0.00385   -0.00562
O101  5    0.512889    0.715306    0.681541    11.00000    0.05459    0.03001 =
         0.02091    0.00962    0.00011   -0.01305
O102  5    0.622478    0.578594    0.716624    11.00000    0.04322    0.03914 =
         0.03862    0.00024   -0.00652   -0.01600
O103  5    0.500450    0.541122    0.684210    11.00000    0.03691    0.02440 =
         0.04674   -0.00305   -0.00730   -0.00530
O104  5    0.444249    0.633002    0.731566    11.00000    0.04188    0.03827 =
         0.04204   -0.00063   -0.00070   -0.01374
O121  5    0.401952    0.847009    0.637556    11.00000    0.02711    0.02459 =
         0.02678   -0.00359   -0.00117   -0.00480
O122  5    0.225702    0.798899    0.641555    11.00000    0.04096    0.03689 =
         0.04995   -0.00553    0.00309   -0.02057
O123  5    0.255733    0.948919    0.663062    11.00000    0.02555    0.04007 =
         0.05119   -0.00255   -0.00077   -0.00144
O124  5    0.258679    0.945823    0.605437    11.00000    0.03708    0.03820 =
         0.03922    0.00338   -0.00138   -0.01327
O141  5    0.591307    0.899814    0.636186    11.00000    0.02647    0.01942 =
         0.04919   -0.00439   -0.00008   -0.01143
O142  5    0.609559    1.039908    0.666414    11.00000    0.03361    0.03479 =
         0.04179   -0.00295    0.00089   -0.00482
O143  5    0.585981    1.069435    0.609239    11.00000    0.03853    0.03019 =
         0.04101    0.00479   -0.01129   -0.01266
O144  5    0.747252    0.984856    0.628414    11.00000    0.02937    0.02930 =
         0.04390   -0.00110   -0.00364   -0.00759
O161  5    0.525054    0.740877    0.594605    11.00000    0.03439    0.03156 =
         0.02513   -0.00456   -0.00681   -0.00430
O162  5    0.451347    0.704209    0.549780    11.00000    0.04692    0.04389 =
         0.03755   -0.00434   -0.00650   -0.01191
O163  5    0.634467    0.624217    0.557751    11.00000    0.05434    0.02498 =
         0.05189   -0.00385    0.00186    0.00412
O164  5    0.584222    0.805324    0.540610    11.00000    0.04109    0.02344 =
         0.04040   -0.00153    0.00004   -0.00641
O181  5    0.747161    0.630296    0.405527    11.00000    0.04203    0.04363 =
         0.04562   -0.00048   -0.00773   -0.00941
O182  5    0.842294    0.635060    0.349640    11.00000    0.04290    0.04372 =
         0.04465   -0.00005   -0.00803   -0.00940
O183  5    1.065884    0.431442    0.378128    11.00000    0.04514    0.02961 =
         0.04593   -0.00118   -0.00081   -0.00593
O184  5    0.972003    0.400842    0.431999    11.00000    0.04400    0.03037 =
         0.04506   -0.00038   -0.00210   -0.00600
O185  5    0.986297    0.695373    0.440652    11.00000    0.03625    0.04447 =
         0.04767   -0.00990   -0.00380   -0.00535
O186  5    1.064880    0.724090    0.383631    11.00000    0.03531    0.04319 =
         0.04744   -0.00901   -0.00384   -0.00589
N1    4    0.045736    0.358339    0.957240    11.00000    0.02981    0.04173 =
         0.04857   -0.00107   -0.00216   -0.00103
N2    4    0.087842    0.563296    0.837841    11.00000    0.02814    0.03246 =
         0.03831   -0.00045   -0.00074    0.00086
N3    4    0.848043    0.560944    0.457853    11.00000    0.04388    0.04367 =
         0.03322   -0.00365    0.00110   -0.00995
N4    4    1.046562    0.609301    0.338756    11.00000    0.04118    0.04192 =
         0.04244    0.00103   -0.00061   -0.01106
C1    1    0.964512   -0.126517    0.929688    11.00000    0.02708    0.05558 =
         0.05226    0.00093   -0.00132   -0.01034
C2    1    0.995490   -0.219717    0.918347    11.00000    0.02883    0.05621 =
         0.05433    0.00030   -0.00063   -0.00981
AFIX 137
H2A   2    1.063978   -0.230230    0.913349    11.00000   -1.50000
H2B   2    0.962463   -0.220015    0.901160    11.00000   -1.50000
H2C   2    0.980473   -0.270414    0.933048    11.00000   -1.50000
AFIX   0
C3    1    1.026916   -0.123418    0.953433    11.00000    0.02878    0.05756 =
         0.05344    0.00106   -0.00199   -0.00966
AFIX 137
H3A   2    1.092745   -0.127544    0.945458    11.00000   -1.50000
H3B   2    1.022466   -0.177029    0.968301    11.00000   -1.50000
H3C   2    1.005919   -0.063676    0.961905    11.00000   -1.50000
AFIX   0
C4    1    0.977224   -0.049411    0.906491    11.00000    0.02686    0.05687 =
         0.05318    0.00120   -0.00032   -0.00965
AFIX 137
H4A   2    0.957911    0.012068    0.914053    11.00000   -1.50000
H4B   2    0.938198   -0.051688    0.890807    11.00000   -1.50000
H4C   2    1.043991   -0.057484    0.899229    11.00000   -1.50000
AFIX   0
C5    1    0.651495   -0.166117    0.961805    11.00000    0.02394    0.03552 =
         0.04264    0.00506   -0.00389   -0.00556
C6    1    0.643207   -0.188840    0.931813    11.00000    0.02469    0.03599 =
         0.04250    0.00533   -0.00377   -0.00563
AFIX 137
H6A   2    0.608728   -0.241339    0.932949    11.00000   -1.50000
H6B   2    0.706667   -0.207224    0.922400    11.00000   -1.50000
H6C   2    0.608854   -0.132687    0.920647    11.00000   -1.50000
AFIX   0
C7    1    0.713086   -0.246499    0.978455    11.00000    0.02528    0.03612 =
         0.04333    0.00607   -0.00420   -0.00483
AFIX 137
H7A   2    0.685693   -0.303943    0.979910    11.00000   -1.50000
H7B   2    0.717271   -0.230169    0.997788    11.00000   -1.50000
H7C   2    0.776593   -0.257977    0.968558    11.00000   -1.50000
AFIX   0
C8    1    0.555207   -0.140470    0.977987    11.00000    0.02382    0.03614 =
         0.04335    0.00477   -0.00357   -0.00597
AFIX 137
H8A   2    0.518058   -0.084387    0.967564    11.00000   -1.50000
H8B   2    0.563705   -0.126601    0.997290    11.00000   -1.50000
H8C   2    0.521772   -0.193884    0.979540    11.00000   -1.50000
AFIX   0
C9    1    0.781879    0.076374    0.981851    11.00000    0.04936    0.04896 =
         0.03419   -0.00362   -0.00585   -0.01912
C10   1    0.821654   -0.007477    1.002921    11.00000    0.05042    0.04990 =
         0.03495   -0.00310   -0.00667   -0.01865
AFIX 137
H10A  2    0.890258   -0.024897    0.998659    11.00000   -1.50000
H10B  2    0.791907   -0.061564    1.001154    11.00000   -1.50000
H10C  2    0.808496    0.009854    1.022566    11.00000   -1.50000
AFIX   0
C11   1    0.677513    0.110313    0.989828    11.00000    0.05036    0.05031 =
         0.03577   -0.00387   -0.00552   -0.01826
AFIX 137
H11A  2    0.669401    0.130816    1.009105    11.00000   -1.50000
H11B  2    0.643239    0.058302    0.989649    11.00000   -1.50000
H11C  2    0.652413    0.163765    0.975890    11.00000   -1.50000
AFIX   0
C12   1    0.835551    0.157795    0.980991    11.00000    0.05009    0.04935 =
         0.03514   -0.00437   -0.00630   -0.01889
AFIX 137
H12A  2    0.833834    0.175876    1.000416    11.00000   -1.50000
H12B  2    0.805780    0.212445    0.968232    11.00000   -1.50000
H12C  2    0.901495    0.137333    0.973773    11.00000   -1.50000
AFIX   0
C21   1    0.470839    0.212569    0.915976    11.00000    0.02490    0.03659 =
         0.04526   -0.00183   -0.00050   -0.00221
C22   1    0.507123    0.112410    0.924477    11.00000    0.02559    0.03650 =
         0.04588   -0.00189    0.00029   -0.00178
AFIX 137
H22A  2    0.469902    0.090215    0.941703    11.00000   -1.50000
H22B  2    0.573602    0.103945    0.928647    11.00000   -1.50000
H22C  2    0.502295    0.075634    0.908804    11.00000   -1.50000
AFIX   0
C23   1    0.454040    0.269338    0.942539    11.00000    0.02614    0.03771 =
         0.04567   -0.00211   -0.00053   -0.00160
AFIX 137
H23A  2    0.435731    0.337307    0.936139    11.00000   -1.50000
H23B  2    0.512446    0.258162    0.952456    11.00000   -1.50000
H23C  2    0.403376    0.248257    0.955730    11.00000   -1.50000
AFIX   0
C24   1    0.377008    0.227935    0.901860    11.00000    0.02623    0.03755 =
         0.04668   -0.00084   -0.00054   -0.00232
AFIX 137
H24A  2    0.328689    0.205681    0.915776    11.00000   -1.50000
H24B  2    0.385710    0.192216    0.885181    11.00000   -1.50000
H24C  2    0.356632    0.295733    0.895597    11.00000   -1.50000
AFIX   0
C25   1    0.746308    0.311833    0.880104    11.00000    0.03258    0.04180 =
         0.04772   -0.00004   -0.01005   -0.01147
C26   1    0.799342    0.213791    0.890783    11.00000    0.03329    0.04244 =
         0.04921    0.00082   -0.01084   -0.01051
AFIX 137
H26A  2    0.846105    0.219865    0.903811    11.00000   -1.50000
H26B  2    0.831726    0.182229    0.874364    11.00000   -1.50000
H26C  2    0.754421    0.176007    0.901065    11.00000   -1.50000
AFIX   0
C27   1    0.702760    0.365817    0.905287    11.00000    0.03237    0.04190 =
         0.04814   -0.00057   -0.00999   -0.01172
AFIX 137
H27A  2    0.753238    0.379873    0.915532    11.00000   -1.50000
H27B  2    0.664741    0.326998    0.918431    11.00000   -1.50000
H27C  2    0.662224    0.425385    0.898134    11.00000   -1.50000
AFIX   0
C28   1    0.813036    0.366676    0.861151    11.00000    0.03310    0.04225 =
         0.04814   -0.00046   -0.00943   -0.01113
AFIX 137
H28A  2    0.779742    0.431557    0.855615    11.00000   -1.50000
H28B  2    0.835002    0.335189    0.843843    11.00000   -1.50000
H28C  2    0.867536    0.368761    0.871733    11.00000   -1.50000
AFIX   0
C29   1    0.486755    0.367263    0.825029    11.00000    0.01973    0.03160 =
         0.05090    0.00359   -0.00852    0.00347
C30   1    0.563928    0.415144    0.808211    11.00000    0.02235    0.03288 =
         0.05177    0.00471   -0.00776    0.00264
AFIX 137
H30A  2    0.606180    0.428269    0.821607    11.00000   -1.50000
H30B  2    0.534718    0.474902    0.797507    11.00000   -1.50000
H30C  2    0.600426    0.372999    0.794723    11.00000   -1.50000
AFIX   0
C31   1    0.420844    0.347379    0.804543    11.00000    0.01973    0.03163 =
         0.05097    0.00299   -0.00952    0.00322
AFIX 137
H31A  2    0.456952    0.305754    0.790853    11.00000   -1.50000
H31B  2    0.391055    0.407311    0.794055    11.00000   -1.50000
H31C  2    0.371783    0.316178    0.815435    11.00000   -1.50000
AFIX   0
C32   1    0.432165    0.429992    0.847293    11.00000    0.02060    0.03234 =
         0.05172    0.00273   -0.00785    0.00415
AFIX 137
H32A  2    0.375334    0.405213    0.855206    11.00000   -1.50000
H32B  2    0.413661    0.495098    0.838074    11.00000   -1.50000
H32C  2    0.472567    0.429807    0.862847    11.00000   -1.50000
AFIX   0
C41   1    1.054755   -0.025971    0.806475    11.00000    0.03688    0.05173 =
         0.04582    0.00147   -0.00623   -0.01204
C42   1    1.040921    0.055082    0.826038    11.00000    0.03723    0.05216 =
         0.04632    0.00135   -0.00621   -0.01171
AFIX 137
H42A  2    1.002119    0.038793    0.843610    11.00000   -1.50000
H42B  2    1.009107    0.114450    0.815737    11.00000   -1.50000
H42C  2    1.102817    0.063092    0.831097    11.00000   -1.50000
AFIX   0
C43   1    1.107855   -0.116042    0.819940    11.00000    0.03764    0.05180 =
         0.04642    0.00126   -0.00745   -0.01074
AFIX 137
H43A  2    1.172006   -0.108146    0.822785    11.00000   -1.50000
H43B  2    1.111415   -0.165862    0.807420    11.00000   -1.50000
H43C  2    1.075489   -0.134074    0.838577    11.00000   -1.50000
AFIX   0
C44   1    1.097736    0.003497    0.776957    11.00000    0.03691    0.05191 =
         0.04603    0.00154   -0.00540   -0.01203
AFIX 137
H44A  2    1.162737    0.011909    0.778355    11.00000   -1.50000
H44B  2    1.060085    0.063502    0.768853    11.00000   -1.50000
H44C  2    1.098344   -0.045751    0.764461    11.00000   -1.50000
AFIX   0
C45   1    0.806874   -0.102844    0.766453    11.00000    0.04412    0.05125 =
         0.04580   -0.00508   -0.00284   -0.01099
C46   1    0.846089   -0.200497    0.779821    11.00000    0.04428    0.05188 =
         0.04589   -0.00503   -0.00334   -0.01057
AFIX 137
H46A  2    0.804436   -0.217851    0.796610    11.00000   -1.50000
H46B  2    0.909417   -0.201983    0.785853    11.00000   -1.50000
H46C  2    0.850160   -0.245773    0.765777    11.00000   -1.50000
AFIX   0
C47   1    0.873820   -0.067776    0.742008    11.00000    0.04438    0.05207 =
         0.04613   -0.00520   -0.00276   -0.01112
AFIX 137
H47A  2    0.882583   -0.109469    0.726761    11.00000   -1.50000
H47B  2    0.935175   -0.068521    0.749324    11.00000   -1.50000
H47C  2    0.846678   -0.002825    0.734245    11.00000   -1.50000
AFIX   0
C48   1    0.709026   -0.095701    0.755821    11.00000    0.04492    0.05078 =
         0.04668   -0.00529   -0.00298   -0.01029
AFIX 137
H48A  2    0.715376   -0.125452    0.738009    11.00000   -1.50000
H48B  2    0.679032   -0.028689    0.752141    11.00000   -1.50000
H48C  2    0.669831   -0.128375    0.770487    11.00000   -1.50000
AFIX   0
C49   1    0.808546    0.200971    0.770911    11.00000    0.03687    0.03746 =
         0.04739    0.00230   -0.00011   -0.00807
C50   1    0.841215    0.240571    0.741071    11.00000    0.03726    0.03825 =
         0.04747    0.00283   -0.00005   -0.00734
AFIX 137
H50A  2    0.841155    0.194473    0.727571    11.00000   -1.50000
H50B  2    0.905460    0.252997    0.741156    11.00000   -1.50000
H50C  2    0.798225    0.299939    0.735123    11.00000   -1.50000
AFIX   0
C51   1    0.705743    0.187228    0.771817    11.00000    0.03729    0.03727 =
         0.04794    0.00169   -0.00055   -0.00784
AFIX 137
H51A  2    0.665596    0.247412    0.764960    11.00000   -1.50000
H51B  2    0.683915    0.166636    0.791622    11.00000   -1.50000
H51C  2    0.701972    0.138845    0.759450    11.00000   -1.50000
AFIX   0
C52   1    0.818145    0.266732    0.792937    11.00000    0.03732    0.03834 =
         0.04771    0.00141    0.00003   -0.00827
AFIX 137
H52A  2    0.883142    0.278401    0.791257    11.00000   -1.50000
H52B  2    0.803403    0.236747    0.812362    11.00000   -1.50000
H52C  2    0.774041    0.327180    0.789302    11.00000   -1.50000
AFIX   0
C61   1    0.330852   -0.085922    0.901164    11.00000    0.02105    0.03474 =
         0.04934   -0.00741    0.00182   -0.00150
C62   1    0.274594   -0.005703    0.914738    11.00000    0.02167    0.03635 =
         0.05077   -0.00723    0.00266   -0.00144
AFIX 137
H62A  2    0.310229    0.010337    0.929468    11.00000   -1.50000
H62B  2    0.215128   -0.022832    0.923692    11.00000   -1.50000
H62C  2    0.260672    0.049215    0.900163    11.00000   -1.50000
AFIX   0
C63   1    0.360349   -0.171983    0.922882    11.00000    0.02088    0.03495 =
         0.04984   -0.00731    0.00175   -0.00073
AFIX 137
H63A  2    0.395955   -0.224575    0.912787    11.00000   -1.50000
H63B  2    0.303790   -0.190999    0.933427    11.00000   -1.50000
H63C  2    0.400310   -0.155842    0.936428    11.00000   -1.50000
AFIX   0
C64   1    0.271835   -0.114884    0.879209    11.00000    0.02167    0.03565 =
         0.04935   -0.00719    0.00120   -0.00171
AFIX 137
H64A  2    0.246228   -0.058621    0.866324    11.00000   -1.50000
H64B  2    0.219568   -0.142629    0.889509    11.00000   -1.50000
H64C  2    0.312389   -0.161719    0.867910    11.00000   -1.50000
AFIX   0
C65   1    0.539903   -0.286864    0.850082    11.00000    0.02803    0.03312 =
         0.04480   -0.00351   -0.00312   -0.00525
C66   1    0.564157   -0.375719    0.871421    11.00000    0.02841    0.03355 =
         0.04565   -0.00295   -0.00312   -0.00453
AFIX 137
H66A  2    0.605208   -0.425985    0.861526    11.00000   -1.50000
H66B  2    0.505742   -0.397273    0.879443    11.00000   -1.50000
H66C  2    0.597095   -0.360951    0.886994    11.00000   -1.50000
AFIX   0
C67   1    0.465786   -0.297703    0.829953    11.00000    0.02935    0.03379 =
         0.04559   -0.00387   -0.00369   -0.00561
AFIX 137
H67A  2    0.448051   -0.237854    0.817595    11.00000   -1.50000
H67B  2    0.409510   -0.313637    0.841481    11.00000   -1.50000
H67C  2    0.492682   -0.348507    0.817988    11.00000   -1.50000
AFIX   0
C68   1    0.629510   -0.264385    0.832598    11.00000    0.02767    0.03281 =
         0.04452   -0.00502   -0.00309   -0.00560
AFIX 137
H68A  2    0.672256   -0.249082    0.845452    11.00000   -1.50000
H68B  2    0.612416   -0.209961    0.818078    11.00000   -1.50000
H68C  2    0.661273   -0.319708    0.823061    11.00000   -1.50000
AFIX   0
C69   1    0.427288    0.016078    0.810125    11.00000    0.03101    0.03505 =
         0.04300    0.00159   -0.00175   -0.00297
C70   1    0.405501   -0.012821    0.782701    11.00000    0.03159    0.03612 =
         0.04354    0.00172   -0.00211   -0.00251
AFIX 137
H70A  2    0.460213   -0.056913    0.775184    11.00000   -1.50000
H70B  2    0.391480    0.043550    0.768646    11.00000   -1.50000
H70C  2    0.350464   -0.044132    0.786215    11.00000   -1.50000
AFIX   0
C71   1    0.515379    0.062639    0.805091    11.00000    0.03192    0.03614 =
         0.04380    0.00241   -0.00123   -0.00184
AFIX 137
H71A  2    0.526261    0.085983    0.822868    11.00000   -1.50000
H71B  2    0.505374    0.115897    0.789801    11.00000   -1.50000
H71C  2    0.570646    0.015710    0.799395    11.00000   -1.50000
AFIX   0
C72   1    0.343852    0.089354    0.823056    11.00000    0.03207    0.03589 =
         0.04390    0.00177   -0.00164   -0.00273
AFIX 137
H72A  2    0.285814    0.062741    0.825634    11.00000   -1.50000
H72B  2    0.334075    0.148390    0.809903    11.00000   -1.50000
H72C  2    0.359573    0.102680    0.841703    11.00000   -1.50000
AFIX   0
C81   1    0.099389    0.396778    0.976437    11.00000    0.04160    0.04762 =
         0.06125    0.00051   -0.01156   -0.00841
AFIX  23
H81A  2    0.060553    0.456441    0.982447    11.00000   -1.20000
H81B  2    0.109818    0.350951    0.993945    11.00000   -1.20000
AFIX   0
C82   1    0.191431    0.416279    0.963613    11.00000    0.04151    0.04745 =
         0.06145    0.00056   -0.01152   -0.00863
AFIX  23
H82A  2    0.226214    0.433912    0.978547    11.00000   -1.20000
H82B  2    0.229343    0.358011    0.956418    11.00000   -1.20000
AFIX   0
C83   1    0.266957    0.519005    0.928988    11.00000    0.04117    0.04732 =
         0.06230    0.00130   -0.01052   -0.00898
AFIX  23
H83A  2    0.310033    0.465429    0.920697    11.00000   -1.20000
H83B  2    0.298918    0.538352    0.944280    11.00000   -1.20000
AFIX   0
C84   1    0.245255    0.598122    0.906787    11.00000    0.04081    0.04739 =
         0.06262    0.00181   -0.00971   -0.00915
AFIX  23
H84A  2    0.198539    0.649425    0.914989    11.00000   -1.20000
H84B  2    0.303576    0.623434    0.900139    11.00000   -1.20000
AFIX   0
C85   1    0.194656    0.644271    0.860490    11.00000    0.04080    0.04764 =
         0.06298    0.00274   -0.00782   -0.00958
AFIX  23
H85A  2    0.252568    0.671987    0.855934    11.00000   -1.20000
H85B  2    0.142209    0.695258    0.866197    11.00000   -1.20000
AFIX   0
C86   1    0.171520    0.608231    0.834478    11.00000    0.04086    0.04781 =
         0.06308    0.00299   -0.00754   -0.00955
AFIX  23
H86A  2    0.161967    0.661964    0.818995    11.00000   -1.20000
H86B  2    0.226898    0.561498    0.828035    11.00000   -1.20000
AFIX   0
C87   1    0.004515    0.639031    0.833492    11.00000    0.03373    0.04540 =
         0.04561    0.00359   -0.00039    0.00017
AFIX  23
H87A  2    0.000585    0.659277    0.812630    11.00000   -1.20000
H87B  2    0.012154    0.694507    0.842700    11.00000   -1.20000
AFIX   0
C88   1   -0.086351    0.607853    0.845788    11.00000    0.03363    0.04527 =
         0.04558    0.00345   -0.00041   -0.00012
AFIX  23
H88A  2   -0.141391    0.658308    0.840865    11.00000   -1.20000
H88B  2   -0.092943    0.549625    0.837839    11.00000   -1.20000
AFIX   0
C89   1   -0.176657    0.598030    0.890627    11.00000    0.03328    0.04478 =
         0.04514    0.00289   -0.00036   -0.00105
AFIX  23
H89A  2   -0.210260    0.551631    0.884423    11.00000   -1.20000
H89B  2   -0.213541    0.662691    0.885780    11.00000   -1.20000
AFIX   0
C90   1   -0.166791    0.579006    0.921950    11.00000    0.03338    0.04448 =
         0.04477    0.00256   -0.00042   -0.00140
AFIX  23
H90A  2   -0.136019    0.627883    0.927975    11.00000   -1.20000
H90B  2   -0.230531    0.583950    0.932219    11.00000   -1.20000
AFIX   0
C91   1   -0.110626    0.469470    0.959942    11.00000    0.03391    0.04446 =
         0.04437    0.00237   -0.00043   -0.00151
AFIX  23
H91A  2   -0.175878    0.475715    0.969184    11.00000   -1.20000
H91B  2   -0.078910    0.515356    0.967237    11.00000   -1.20000
AFIX   0
C92   1   -0.056765    0.369356    0.967115    11.00000    0.03405    0.04452 =
         0.04440    0.00248   -0.00040   -0.00155
AFIX  23
H92A  2   -0.063113    0.351854    0.988197    11.00000   -1.20000
H92B  2   -0.085376    0.324956    0.958007    11.00000   -1.20000
AFIX   0
C93   1    0.085767    0.254799    0.956983    11.00000    0.04417    0.04318 =
         0.05024   -0.00377   -0.00400   -0.00570
AFIX  23
H93A  2    0.062569    0.219376    0.974882    11.00000   -1.20000
H93B  2    0.155667    0.244827    0.956622    11.00000   -1.20000
AFIX   0
C94   1    0.058313    0.215095    0.930966    11.00000    0.04404    0.04302 =
         0.05019   -0.00404   -0.00405   -0.00575
AFIX  23
H94A  2    0.079284    0.145242    0.932697    11.00000   -1.20000
H94B  2   -0.011307    0.229752    0.930033    11.00000   -1.20000
AFIX   0
C95   1    0.089391    0.216489    0.881254    11.00000    0.04348    0.04283 =
         0.05001   -0.00493   -0.00412   -0.00601
AFIX  23
H95A  2    0.021487    0.229984    0.877543    11.00000   -1.20000
H95B  2    0.110964    0.146744    0.884231    11.00000   -1.20000
AFIX   0
C96   1    0.146553    0.259420    0.856228    11.00000    0.04319    0.04290 =
         0.04986   -0.00529   -0.00403   -0.00600
AFIX  23
H96A  2    0.212259    0.255186    0.861303    11.00000   -1.20000
H96B  2    0.148707    0.224328    0.839408    11.00000   -1.20000
AFIX   0
C97   1    0.152323    0.400925    0.826077    11.00000    0.04321    0.04328 =
         0.04967   -0.00549   -0.00384   -0.00541
AFIX  23
H97A  2    0.163743    0.361602    0.809929    11.00000   -1.20000
H97B  2    0.214388    0.408530    0.831700    11.00000   -1.20000
AFIX   0
C98   1    0.093239    0.498213    0.816718    11.00000    0.04325    0.04357 =
         0.04965   -0.00545   -0.00391   -0.00525
AFIX  23
H98A  2    0.121706    0.525107    0.798204    11.00000   -1.20000
H98B  2    0.028470    0.490618    0.813651    11.00000   -1.20000
AFIX   0
C101  1    0.678315    0.617907    0.734078    11.00000    0.04346    0.03940 =
         0.03903    0.00019   -0.00651   -0.01602
C102  1    0.738383    0.677762    0.714008    11.00000    0.04437    0.03913 =
         0.03946    0.00009   -0.00571   -0.01716
AFIX 137
H2D   2    0.775011    0.639328    0.699593    11.00000   -1.50000
H2E   2    0.781749    0.700021    0.725136    11.00000   -1.50000
H2F   2    0.697133    0.732545    0.704348    11.00000   -1.50000
AFIX   0
C103  1    0.737509    0.534377    0.749632    11.00000    0.04406    0.04028 =
         0.04037    0.00049   -0.00693   -0.01512
AFIX 137
H3D   2    0.776918    0.495896    0.735692    11.00000   -1.50000
H3E   2    0.696428    0.495996    0.761680    11.00000   -1.50000
H3F   2    0.778237    0.556126    0.761786    11.00000   -1.50000
AFIX   0
C104  1    0.617598    0.678700    0.755024    11.00000    0.04390    0.04045 =
         0.03990   -0.00016   -0.00632   -0.01562
AFIX 137
H4D   2    0.575772    0.641320    0.767147    11.00000   -1.50000
H4E   2    0.579312    0.733575    0.744418    11.00000   -1.50000
H4F   2    0.658170    0.700797    0.767148    11.00000   -1.50000
AFIX   0
C105  1    0.520570    0.439738    0.690085    11.00000    0.03705    0.02497 =
         0.04716   -0.00312   -0.00713   -0.00482
C106  1    0.622846    0.401860    0.679631    11.00000    0.03809    0.02646 =
         0.04793   -0.00257   -0.00671   -0.00382
AFIX 137
H6D   2    0.633981    0.332292    0.681471    11.00000   -1.50000
H6E   2    0.665959    0.422320    0.691285    11.00000   -1.50000
H6F   2    0.634263    0.426650    0.659426    11.00000   -1.50000
AFIX   0
C107  1    0.499597    0.404069    0.721530    11.00000    0.03733    0.02536 =
         0.04746   -0.00369   -0.00671   -0.00441
AFIX 137
H7D   2    0.437036    0.437077    0.728396    11.00000   -1.50000
H7E   2    0.547845    0.416572    0.732994    11.00000   -1.50000
H7F   2    0.500401    0.335582    0.723455    11.00000   -1.50000
AFIX   0
C108  1    0.452221    0.407613    0.672045    11.00000    0.03724    0.02585 =
         0.04784   -0.00359   -0.00754   -0.00496
AFIX 137
H8D   2    0.462508    0.433021    0.651845    11.00000   -1.50000
H8E   2    0.386748    0.431294    0.679083    11.00000   -1.50000
H8F   2    0.463851    0.338052    0.673713    11.00000   -1.50000
AFIX   0
C109  1    0.348729    0.682611    0.734673    11.00000    0.04223    0.03855 =
         0.04252   -0.00058   -0.00052   -0.01345
C110  1    0.306892    0.637402    0.762584    11.00000    0.04281    0.03945 =
         0.04302    0.00015   -0.00003   -0.01335
AFIX 137
H10D  2    0.237766    0.656566    0.763651    11.00000   -1.50000
H10E  2    0.331681    0.658238    0.778812    11.00000   -1.50000
H10F  2    0.324106    0.568092    0.763385    11.00000   -1.50000
AFIX   0
C111  1    0.294967    0.671298    0.709731    11.00000    0.04266    0.03833 =
         0.04340   -0.00022   -0.00090   -0.01318
AFIX 137
H11D  2    0.298689    0.603576    0.708383    11.00000   -1.50000
H11E  2    0.322906    0.701012    0.691834    11.00000   -1.50000
H11F  2    0.228494    0.701981    0.712825    11.00000   -1.50000
AFIX   0
C112  1    0.351929    0.783764    0.736580    11.00000    0.04359    0.03904 =
         0.04368   -0.00151   -0.00040   -0.01287
AFIX 137
H12D  2    0.383451    0.810351    0.718823    11.00000   -1.50000
H12E  2    0.387193    0.787836    0.752974    11.00000   -1.50000
H12F  2    0.287251    0.819769    0.739201    11.00000   -1.50000
AFIX   0
C122  1    0.218960    0.724234    0.625516    11.00000    0.04140    0.03671 =
         0.05037   -0.00581    0.00298   -0.02046
C123  1    0.316628    0.665737    0.619850    11.00000    0.04241    0.03669 =
         0.05181   -0.00724    0.00359   -0.01940
AFIX 137
H23D  2    0.344444    0.641575    0.638176    11.00000   -1.50000
H23E  2    0.356937    0.705509    0.608052    11.00000   -1.50000
H23F  2    0.311770    0.612233    0.609651    11.00000   -1.50000
AFIX   0
C124  1    0.160062    0.662606    0.645018    11.00000    0.04164    0.03650 =
         0.05059   -0.00529    0.00290   -0.02064
AFIX 137
H24D  2    0.098204    0.700788    0.650250    11.00000   -1.50000
H24E  2    0.192640    0.636912    0.662468    11.00000   -1.50000
H24F  2    0.151157    0.610166    0.634978    11.00000   -1.50000
AFIX   0
C125  1    0.176593    0.760679    0.597555    11.00000    0.04197    0.03740 =
         0.05067   -0.00619    0.00254   -0.02015
AFIX 137
H25D  2    0.166250    0.707170    0.588267    11.00000   -1.50000
H25E  2    0.219796    0.795345    0.585002    11.00000   -1.50000
H25F  2    0.115939    0.803430    0.601051    11.00000   -1.50000
AFIX   0
C126  1    0.164988    0.987318    0.676685    11.00000    0.02584    0.04022 =
         0.05140   -0.00250   -0.00078   -0.00135
C127  1    0.114089    0.908922    0.692221    11.00000    0.02612    0.04027 =
         0.05187   -0.00266    0.00042   -0.00164
AFIX 137
H27D  2    0.056068    0.937849    0.702856    11.00000   -1.50000
H27E  2    0.155833    0.866991    0.705660    11.00000   -1.50000
H27F  2    0.097902    0.871922    0.678057    11.00000   -1.50000
AFIX   0
C128  1    0.103537    1.044924    0.653946    11.00000    0.02636    0.04073 =
         0.05174   -0.00201   -0.00179   -0.00141
AFIX 137
H28D  2    0.086112    1.002222    0.641718    11.00000   -1.50000
H28E  2    0.138618    1.089621    0.642141    11.00000   -1.50000
H28F  2    0.046054    1.080265    0.663243    11.00000   -1.50000
AFIX   0
C129  1    0.189313    1.047305    0.697992    11.00000    0.02615    0.04041 =
         0.05167   -0.00266   -0.00072   -0.00026
AFIX 137
H29D  2    0.131058    1.085757    0.705837    11.00000   -1.50000
H29E  2    0.231258    1.089191    0.688219    11.00000   -1.50000
H29F  2    0.221331    1.005706    0.713681    11.00000   -1.50000
AFIX   0
C130  1    0.298449    1.012784    0.584773    11.00000    0.03746    0.03840 =
         0.03945    0.00349   -0.00126   -0.01287
C131  1    0.399564    0.975575    0.576047    11.00000    0.03830    0.03926 =
         0.03988    0.00448   -0.00027   -0.01297
AFIX 137
H31D  2    0.424472    1.022803    0.562027    11.00000   -1.50000
H31E  2    0.404367    0.916662    0.567367    11.00000   -1.50000
H31F  2    0.436381    0.962779    0.593007    11.00000   -1.50000
AFIX   0
C132  1    0.288944    1.104701    0.597464    11.00000    0.03770    0.03867 =
         0.04031    0.00198   -0.00165   -0.01327
AFIX 137
H32D  2    0.315070    1.092017    0.616333    11.00000   -1.50000
H32E  2    0.221884    1.134418    0.599644    11.00000   -1.50000
H32F  2    0.323686    1.147543    0.584682    11.00000   -1.50000
AFIX   0
C133  1    0.235514    1.024266    0.559718    11.00000    0.03831    0.03903 =
         0.03979    0.00376   -0.00182   -0.01144
AFIX 137
H33D  2    0.168824    1.039476    0.566873    11.00000   -1.50000
H33E  2    0.246854    0.964891    0.550916    11.00000   -1.50000
H33F  2    0.250598    1.075778    0.545335    11.00000   -1.50000
AFIX   0
C141  1    0.525230    1.053187    0.684782    11.00000    0.03397    0.03506 =
         0.04220   -0.00303    0.00100   -0.00473
C142  1    0.509683    0.959307    0.701836    11.00000    0.03523    0.03554 =
         0.04258   -0.00301    0.00140   -0.00560
AFIX 137
H42D  2    0.558684    0.937586    0.715470    11.00000   -1.50000
H42E  2    0.513245    0.911593    0.688593    11.00000   -1.50000
H42F  2    0.447141    0.968477    0.712391    11.00000   -1.50000
AFIX   0
C143  1    0.438538    1.096161    0.667322    11.00000    0.03447    0.03582 =
         0.04342   -0.00273    0.00116   -0.00312
AFIX 137
H43D  2    0.381092    1.104592    0.680419    11.00000   -1.50000
H43E  2    0.432615    1.053244    0.653417    11.00000   -1.50000
H43F  2    0.446965    1.157882    0.657066    11.00000   -1.50000
AFIX   0
C144  1    0.540711    1.122345    0.704753    11.00000    0.03424    0.03508 =
         0.04239   -0.00393    0.00138   -0.00446
AFIX 137
H44D  2    0.559443    1.178365    0.693308    11.00000   -1.50000
H44E  2    0.590813    1.091375    0.717314    11.00000   -1.50000
H44F  2    0.481853    1.141861    0.716507    11.00000   -1.50000
AFIX   0
C145  1    0.608212    1.157288    0.595282    11.00000    0.03879    0.03020 =
         0.04138    0.00491   -0.01114   -0.01279
C146  1    0.690047    1.135600    0.572781    11.00000    0.03872    0.03043 =
         0.04185    0.00501   -0.01039   -0.01303
AFIX 137
H46D  2    0.701079    1.194913    0.561443    11.00000   -1.50000
H46E  2    0.674586    1.093315    0.560052    11.00000   -1.50000
H46F  2    0.747282    1.104578    0.582328    11.00000   -1.50000
AFIX   0
C147  1    0.634534    1.216520    0.616928    11.00000    0.03934    0.03002 =
         0.04163    0.00426   -0.01082   -0.01248
AFIX 137
H47D  2    0.691528    1.181888    0.625987    11.00000   -1.50000
H47E  2    0.582144    1.228189    0.631720    11.00000   -1.50000
H47F  2    0.646745    1.277322    0.606906    11.00000   -1.50000
AFIX   0
C148  1    0.518432    1.210036    0.580740    11.00000    0.03997    0.03075 =
         0.04263    0.00599   -0.01155   -0.01244
AFIX 137
H48D  2    0.528076    1.273116    0.571948    11.00000   -1.50000
H48E  2    0.464426    1.216759    0.595175    11.00000   -1.50000
H48F  2    0.505747    1.173750    0.565858    11.00000   -1.50000
AFIX   0
C149  1    0.823564    0.944101    0.645473    11.00000    0.02935    0.02920 =
         0.04423   -0.00135   -0.00384   -0.00758
C150  1    0.843201    1.020185    0.663059    11.00000    0.02983    0.02889 =
         0.04440   -0.00166   -0.00417   -0.00671
AFIX 137
H50D  2    0.783778    1.050079    0.672799    11.00000   -1.50000
H50E  2    0.870327    1.068567    0.650124    11.00000   -1.50000
H50F  2    0.887955    0.990166    0.677410    11.00000   -1.50000
AFIX   0
C151  1    0.910844    0.917394    0.624598    11.00000    0.02937    0.02935 =
         0.04540   -0.00140   -0.00351   -0.00775
AFIX 137
H51D  2    0.966904    0.894546    0.635505    11.00000   -1.50000
H51E  2    0.920275    0.973387    0.611226    11.00000   -1.50000
H51F  2    0.901000    0.867223    0.613753    11.00000   -1.50000
AFIX   0
C152  1    0.802214    0.858722    0.665837    11.00000    0.02956    0.02895 =
         0.04448   -0.00180   -0.00473   -0.00803
AFIX 137
H52D  2    0.859774    0.826256    0.674989    11.00000   -1.50000
H52E  2    0.780327    0.814818    0.655003    11.00000   -1.50000
H52F  2    0.752782    0.880074    0.680642    11.00000   -1.50000
AFIX   0
C161  1    0.422899    0.715177    0.521104    11.00000    0.04731    0.04438 =
         0.03797   -0.00450   -0.00658   -0.01171
C162  1    0.380794    0.818631    0.512866    11.00000    0.04905    0.04530 =
         0.03945   -0.00408   -0.00721   -0.01109
AFIX 137
H62D  2    0.426915    0.858061    0.515113    11.00000   -1.50000
H62E  2    0.323348    0.836903    0.525358    11.00000   -1.50000
H62F  2    0.364852    0.827929    0.492792    11.00000   -1.50000
AFIX   0
C163  1    0.501192    0.680806    0.499763    11.00000    0.04761    0.04550 =
         0.03799   -0.00512   -0.00611   -0.01081
AFIX 137
H63D  2    0.532530    0.616432    0.506739    11.00000   -1.50000
H63E  2    0.547226    0.723323    0.497172    11.00000   -1.50000
H63F  2    0.475357    0.680037    0.481330    11.00000   -1.50000
AFIX   0
C164  1    0.345806    0.653852    0.523277    11.00000    0.04758    0.04516 =
         0.03874   -0.00481   -0.00616   -0.01228
AFIX 137
H64D  2    0.320970    0.658143    0.504413    11.00000   -1.50000
H64E  2    0.294250    0.676914    0.537262    11.00000   -1.50000
H64F  2    0.373230    0.587545    0.529536    11.00000   -1.50000
AFIX   0
C165  1    0.639867    0.528137    0.570074    11.00000    0.05507    0.02573 =
         0.05266   -0.00355    0.00201    0.00457
C166  1    0.625457    0.472821    0.546451    11.00000    0.05687    0.02803 =
         0.05362   -0.00330    0.00132    0.00420
AFIX 137
H66D  2    0.675386    0.477669    0.530905    11.00000   -1.50000
H66E  2    0.563513    0.498814    0.538972    11.00000   -1.50000
H66F  2    0.628092    0.405973    0.554098    11.00000   -1.50000
AFIX   0
C167  1    0.736645    0.492675    0.579785    11.00000    0.05554    0.02749 =
         0.05449   -0.00381    0.00180    0.00454
AFIX 137
H67D  2    0.748911    0.423063    0.582651    11.00000   -1.50000
H67E  2    0.741566    0.517018    0.597940    11.00000   -1.50000
H67F  2    0.783291    0.514555    0.565168    11.00000   -1.50000
AFIX   0
C168  1    0.561716    0.520049    0.594699    11.00000    0.05646    0.02575 =
         0.05399   -0.00245    0.00371    0.00756
AFIX 137
H68D  2    0.504065    0.565594    0.589834    11.00000   -1.50000
H68E  2    0.583179    0.533947    0.612514    11.00000   -1.50000
H68F  2    0.548300    0.455471    0.597378    11.00000   -1.50000
AFIX   0
C169  1    0.670255    0.846772    0.537914    11.00000    0.04145    0.02400 =
         0.04099   -0.00131    0.00046   -0.00653
C170  1    0.699899    0.854793    0.566733    11.00000    0.04157    0.02460 =
         0.04162   -0.00069    0.00057   -0.00692
AFIX 137
H70D  2    0.753404    0.888257    0.564445    11.00000   -1.50000
H70E  2    0.718991    0.791108    0.576879    11.00000   -1.50000
H70F  2    0.646831    0.890300    0.577862    11.00000   -1.50000
AFIX   0
C171  1    0.642505    0.943656    0.520965    11.00000    0.04239    0.02459 =
         0.04154   -0.00063    0.00084   -0.00632
AFIX 137
H71D  2    0.697462    0.975095    0.517538    11.00000   -1.50000
H71E  2    0.591441    0.982419    0.531915    11.00000   -1.50000
H71F  2    0.620691    0.936024    0.502497    11.00000   -1.50000
AFIX   0
C172  1    0.746195    0.784884    0.520397    11.00000    0.04254    0.02501 =
         0.04213   -0.00133    0.00089   -0.00611
AFIX 137
H72D  2    0.723759    0.782159    0.501599    11.00000   -1.50000
H72E  2    0.759844    0.720616    0.530606    11.00000   -1.50000
H72F  2    0.803959    0.811965    0.517691    11.00000   -1.50000
AFIX   0
C181  1    0.750088    0.600445    0.456422    11.00000    0.04234    0.04427 =
         0.04602   -0.00065   -0.00684   -0.00902
AFIX  23
H81C  2    0.741525    0.670094    0.456449    11.00000   -1.20000
H81D  2    0.715243    0.575236    0.474018    11.00000   -1.20000
AFIX   0
C182  1    0.705631    0.580884    0.430362    11.00000    0.04213    0.04398 =
         0.04587   -0.00053   -0.00715   -0.00918
AFIX  23
H82C  2    0.718129    0.511828    0.428801    11.00000   -1.20000
H82D  2    0.636231    0.603624    0.432177    11.00000   -1.20000
AFIX   0
C183  1    0.702824    0.624466    0.380213    11.00000    0.04228    0.04360 =
         0.04538   -0.00048   -0.00803   -0.00959
AFIX  23
H83C  2    0.633555    0.646883    0.383021    11.00000   -1.20000
H83D  2    0.714661    0.557953    0.375725    11.00000   -1.20000
AFIX   0
C184  1    0.745813    0.687897    0.355569    11.00000    0.04271    0.04366 =
         0.04503   -0.00021   -0.00815   -0.00957
AFIX  23
H84C  2    0.709141    0.697273    0.338393    11.00000   -1.20000
H84D  2    0.747212    0.750711    0.361538    11.00000   -1.20000
AFIX   0
C185  1    0.886189    0.683578    0.325388    11.00000    0.04317    0.04381 =
         0.04444   -0.00005   -0.00804   -0.00936
AFIX  23
H85C  2    0.897648    0.744791    0.330187    11.00000   -1.20000
H85D  2    0.844828    0.696769    0.309208    11.00000   -1.20000
AFIX   0
C186  1    0.979636    0.620213    0.317032    11.00000    0.04328    0.04373 =
         0.04431   -0.00021   -0.00785   -0.00933
AFIX  23
H86C  2    0.967818    0.556935    0.314296    11.00000   -1.20000
H86D  2    1.007226    0.648122    0.298526    11.00000   -1.20000
AFIX   0
C187  1    1.121397    0.520950    0.335870    11.00000    0.04542    0.02962 =
         0.04616   -0.00134   -0.00024   -0.00539
AFIX  23
H87C  2    1.176611    0.523917    0.346371    11.00000   -1.20000
H87D  2    1.143091    0.517112    0.315347    11.00000   -1.20000
AFIX   0
C188  1    1.080684    0.433716    0.348059    11.00000    0.04539    0.02966 =
         0.04617   -0.00127   -0.00041   -0.00567
AFIX  23
H88C  2    1.019945    0.435787    0.339718    11.00000   -1.20000
H88D  2    1.125083    0.375681    0.343046    11.00000   -1.20000
AFIX   0
C189  1    1.070152    0.338579    0.392483    11.00000    0.04473    0.02983 =
         0.04568   -0.00091   -0.00120   -0.00605
AFIX  23
H89C  2    1.131251    0.297901    0.387017    11.00000   -1.20000
H89D  2    1.018263    0.310373    0.387061    11.00000   -1.20000
AFIX   0
C190  1    1.060742    0.344591    0.424097    11.00000    0.04429    0.03014 =
         0.04541   -0.00064   -0.00168   -0.00614
AFIX  23
H90C  2    1.065762    0.279996    0.434632    11.00000   -1.20000
H90D  2    1.112601    0.373164    0.429365    11.00000   -1.20000
AFIX   0
C191  1    0.960437    0.406067    0.461787    11.00000    0.04423    0.03084 =
         0.04511   -0.00010   -0.00225   -0.00597
AFIX  23
H91C  2    1.009026    0.438167    0.467500    11.00000   -1.20000
H91D  2    0.968253    0.341277    0.472285    11.00000   -1.20000
AFIX   0
C192  1    0.863256    0.460811    0.469258    11.00000    0.04435    0.03113 =
         0.04522    0.00003   -0.00216   -0.00588
AFIX  23
H92C  2    0.815964    0.430773    0.461895    11.00000   -1.20000
H92D  2    0.851875    0.455947    0.490464    11.00000   -1.20000
AFIX   0
C193  1    0.893821    0.613619    0.476314    11.00000    0.03694    0.04495 =
         0.04762   -0.00976   -0.00385   -0.00507
AFIX  23
H93C  2    0.853650    0.621283    0.494487    11.00000   -1.20000
H93D  2    0.955752    0.574544    0.481256    11.00000   -1.20000
AFIX   0
C194  1    0.909261    0.709577    0.462678    11.00000    0.03663    0.04477 =
         0.04761   -0.00993   -0.00385   -0.00518
AFIX  23
H94C  2    0.851041    0.745567    0.454090    11.00000   -1.20000
H94D  2    0.925347    0.746023    0.477278    11.00000   -1.20000
AFIX   0
C195  1    1.011698    0.780949    0.428126    11.00000    0.03590    0.04400 =
         0.04777   -0.00979   -0.00381   -0.00569
AFIX  23
H95C  2    1.027062    0.815543    0.443307    11.00000   -1.20000
H95D  2    0.957596    0.821146    0.418372    11.00000   -1.20000
AFIX   0
C196  1    1.094134    0.763562    0.407135    11.00000    0.03560    0.04365 =
         0.04769   -0.00943   -0.00388   -0.00592
AFIX  23
H96C  2    1.116079    0.823764    0.400035    11.00000   -1.20000
H96D  2    1.146818    0.718564    0.416218    11.00000   -1.20000
AFIX   0
C197  1    1.140829    0.703326    0.362043    11.00000    0.03534    0.04293 =
         0.04744   -0.00848   -0.00330   -0.00560
AFIX  23
H97C  2    1.185714    0.645105    0.368649    11.00000   -1.20000
H97D  2    1.175672    0.756637    0.357688    11.00000   -1.20000
AFIX   0
C198  1    1.095397    0.689079    0.335614    11.00000    0.03528    0.04274 =
         0.04741   -0.00822   -0.00308   -0.00554
AFIX  23
H98C  2    1.049595    0.747735    0.329986    11.00000   -1.20000
H98D  2    1.145311    0.680738    0.319640    11.00000   -1.20000
REM Toluene Solvent Molecules
PART   -1
AFIX  66
C201  1    0.513446    0.516850    0.981319    10.50000    0.22880    0.14798 =
         0.09362    0.01485   -0.05212   -0.11271
C202  1    0.563753    0.426753    0.989915    10.50000    0.22880    0.14797 =
         0.09363    0.01486   -0.05214   -0.11271
AFIX  43
H202  2    0.608235    0.394050    0.976669    10.50000   -1.20000
AFIX  65
C203  1    0.548977    0.384503    1.017893    10.50000    0.22881    0.14797 =
         0.09364    0.01487   -0.05213   -0.11272
AFIX  43
H203  2    0.583360    0.322925    1.023768    10.50000   -1.20000
AFIX  65
C204  1    0.483892    0.432350    1.037275    10.50000    0.22881    0.14799 =
         0.09366    0.01489   -0.05211   -0.11271
AFIX  43
H204  2    0.473793    0.403474    1.056396    10.50000   -1.20000
AFIX  65
C205  1    0.433584    0.522448    1.028679    10.50000    0.22881    0.14801 =
         0.09367    0.01486   -0.05210   -0.11269
AFIX  43
H205  2    0.389102    0.555149    1.041926    10.50000   -1.20000
AFIX  65
C206  1    0.448360    0.564699    1.000701    10.50000    0.22880    0.14799 =
         0.09366    0.01485   -0.05210   -0.11270
AFIX  43
H206  2    0.413977    0.626276    0.994827    10.50000   -1.20000
AFIX   0
C207  1    0.518813    0.556044    0.950153    10.50000    0.22876    0.14797 =
         0.09359    0.01481   -0.05211   -0.11276
AFIX  33
H7G   2    0.479613    0.619752    0.947725    10.50000   -1.50000
H7H   2    0.584687    0.559620    0.943552    10.50000   -1.50000
H7I   2    0.495647    0.514365    0.938818    10.50000   -1.50000
AFIX  66
C301  1    0.989126   -0.006116    0.515810    10.50000    0.12440    0.15147 =
         0.09893   -0.01673   -0.01953   -0.07810
C302  1    0.912933    0.065297    0.508328    10.50000    0.12441    0.15150 =
         0.09895   -0.01675   -0.01951   -0.07807
AFIX  43
H302  2    0.860711    0.080255    0.521964    10.50000   -1.20000
AFIX  65
C303  1    0.913147    0.114824    0.480896    10.50000    0.12438    0.15148 =
         0.09893   -0.01676   -0.01954   -0.07808
AFIX  43
H303  2    0.861072    0.163631    0.475783    10.50000   -1.20000
AFIX  65
C304  1    0.989554    0.092938    0.460945    10.50000    0.12436    0.15147 =
         0.09892   -0.01676   -0.01955   -0.07813
AFIX  43
H304  2    0.989701    0.126788    0.442196    10.50000   -1.20000
AFIX  65
C305  1    1.065748    0.021525    0.468426    10.50000    0.12436    0.15146 =
         0.09894   -0.01676   -0.01954   -0.07813
AFIX  43
H305  2    1.117968    0.006567    0.454790    10.50000   -1.20000
AFIX  65
C306  1    1.065535   -0.028002    0.495858    10.50000    0.12439    0.15147 =
         0.09895   -0.01677   -0.01953   -0.07809
AFIX  43
H306  2    1.117610   -0.076810    0.500971    10.50000   -1.20000
AFIX   0
C307  1    0.990133   -0.057636    0.545564    10.50000    0.12451    0.15147 =
         0.09901   -0.01655   -0.01947   -0.07810
AFIX  33
H7J   2    1.048490   -0.105321    0.547184    10.50000   -1.50000
H7K   2    0.987310   -0.012246    0.559498    10.50000   -1.50000
H7L   2    0.935260   -0.089104    0.549510    10.50000   -1.50000
AFIX  66
PART 0
C401  1    0.104579    0.442949    0.743999    11.00000    0.07098    0.05559 =
         0.05698   -0.00141   -0.01820   -0.02384
C402  1    0.050408    0.376637    0.756511    11.00000    0.07083    0.05549 =
         0.05686   -0.00136   -0.01817   -0.02398
AFIX  43
H402  2   -0.015912    0.395789    0.760514    11.00000   -1.20000
AFIX  65
C403  1    0.093273    0.282304    0.763166    11.00000    0.07077    0.05554 =
         0.05691   -0.00131   -0.01806   -0.02392
AFIX  43
H403  2    0.056250    0.236983    0.771717    11.00000   -1.20000
AFIX  65
C404  1    0.190310    0.254281    0.757309    11.00000    0.07092    0.05567 =
         0.05712   -0.00134   -0.01799   -0.02380
AFIX  43
H404  2    0.219605    0.189809    0.761857    11.00000   -1.20000
AFIX  65
C405  1    0.244481    0.320592    0.744797    11.00000    0.07093    0.05569 =
         0.05721   -0.00139   -0.01798   -0.02379
AFIX  43
H405  2    0.310802    0.301439    0.740794    11.00000   -1.20000
AFIX  65
C406  1    0.201618    0.414926    0.738142    11.00000    0.07094    0.05557 =
         0.05712   -0.00144   -0.01808   -0.02391
AFIX  43
H406  2    0.238642    0.460246    0.729590    11.00000   -1.20000
AFIX   0
C407  1    0.058124    0.543899    0.736133    11.00000    0.07147    0.05604 =
         0.05723   -0.00156   -0.01851   -0.02337
AFIX  33
H7M   2    0.106141    0.580823    0.727617    11.00000   -1.50000
H7N   2    0.011359    0.546381    0.722196    11.00000   -1.50000
H7O   2    0.026421    0.570663    0.753430    11.00000   -1.50000
AFIX   0
HKLF    5


REM  rk2-18ema in P-1 #2
REM R1 =  0.0906 for   35377 Fo > 4sig(Fo)  and  0.0931 for all   37472 data
REM   1973 parameters refined using    978 restraints

END

WGHT      0.0800    213.3466

REM Highest difference peak  4.635,  deepest hole -4.135,  1-sigma level  0.209
Q1    1   0.7177 -0.0202  0.8858  11.00000  0.05    4.64
Q2    1   0.7110 -0.0046  0.8432  11.00000  0.05    4.60
Q3    1   0.5421  0.7618  0.6587  11.00000  0.05    4.14
Q4    1   0.5295  0.7827  0.6170  11.00000  0.05    3.82
Q5    1   0.7757 -0.0561  0.8750  11.00000  0.05    3.66
Q6    1   0.6508  0.0258  0.8500  11.00000  0.05    3.20
Q7    1   0.4794  0.8074  0.6240  11.00000  0.05    3.16
Q8    1   0.6026  0.7276  0.6497  11.00000  0.05    3.13
Q9    1   0.5807  0.7365  0.6552  11.00000  0.05    2.90
Q10   1   0.6843  0.0037  0.8707  11.00000  0.05    2.80
Q11   1   0.5622  0.7512  0.6281  11.00000  0.05    2.65
Q12   1   0.7256 -0.0455  0.8597  11.00000  0.05    2.58
Q13   1   0.4390  0.8637  0.6375  11.00000  0.05    2.57
Q14   1   0.5457  0.7379  0.6337  11.00000  0.05    2.55
Q15   1   0.5045  0.7960  0.6443  11.00000  0.05    2.48
Q16   1   0.9255  0.7731  0.3639  11.00000  0.05    2.17
Q17   1   0.8793 -0.1581  0.8623  11.00000  0.05    2.17
Q18   1   0.6046  0.0753  0.8641  11.00000  0.05    2.13
Q19   1   0.5403  0.7084  0.6594  11.00000  0.05    2.09
Q20   1   0.3998  0.9372  0.6381  11.00000  0.05    2.03
;
_shelx_res_checksum              15321
####################################################################### 
# 
# This file contains crystal structure data downloaded from the 
# Cambridge Structural Database (CSD) hosted by the Cambridge 
# Crystallographic Data Centre (CCDC).
# 
# Full information about CCDC data access policies and citation 
# guidelines are available at http://www.ccdc.cam.ac.uk/access/V1 
# 
# Audit and citation data items may have been added by the CCDC. 
# Please retain this information to preserve the provenance of 
# this file and to allow appropriate attribution of the data. 
# 
#######################################################################

data_shelx
_database_code_depnum_ccdc_archive 'CCDC 1535286'
_audit_update_record             
;
2017-02-28 deposited with the CCDC.
2017-05-26 downloaded from the CCDC.
;

_audit_creation_method           SHELXL-2016/6
_shelx_SHELXL_version_number     2016/6
_chemical_name_systematic        ?
_chemical_name_common            ?
_chemical_melting_point          ?
_chemical_formula_moiety         'C26 H48 K2 O12 S6'
_chemical_formula_sum            'C26 H48 K2 O12 S6'
_chemical_formula_weight         823.20

loop_
_atom_type_symbol
_atom_type_description
_atom_type_scat_dispersion_real
_atom_type_scat_dispersion_imag
_atom_type_scat_source
C C 0.0181 0.0091 'International Tables Vol C Tables 4.2.6.8 and 6.1.1.4'
H H 0.0000 0.0000 'International Tables Vol C Tables 4.2.6.8 and 6.1.1.4'
K K 0.3868 1.0657 'International Tables Vol C Tables 4.2.6.8 and 6.1.1.4'
O O 0.0492 0.0322 'International Tables Vol C Tables 4.2.6.8 and 6.1.1.4'
S S 0.3331 0.5567 'International Tables Vol C Tables 4.2.6.8 and 6.1.1.4'

_space_group_crystal_system      monoclinic
_space_group_IT_number           14
_space_group_name_H-M_alt        'P 21/c'
_space_group_name_Hall           '-P 2ybc'

_shelx_space_group_comment       
;
The symmetry employed for this shelxl refinement is uniquely defined
by the following loop, which should always be used as a source of
symmetry information in preference to the above space-group names.
They are only intended as comments.
;

loop_
_space_group_symop_operation_xyz
'x, y, z'
'-x, y+1/2, -z+1/2'
'-x, -y, -z'
'x, -y-1/2, z-1/2'

_cell_length_a                   19.133(2)
_cell_length_b                   9.4570(7)
_cell_length_c                   22.775(2)
_cell_angle_alpha                90
_cell_angle_beta                 111.465(12)
_cell_angle_gamma                90
_cell_volume                     3835.1(7)
_cell_formula_units_Z            4
_cell_measurement_temperature    100.02(11)
_cell_measurement_reflns_used    3055
_cell_measurement_theta_min      4.1580
_cell_measurement_theta_max      73.5940

_exptl_crystal_description       prism
_exptl_crystal_colour            'pale yellow'
_exptl_crystal_density_meas      ?
_exptl_crystal_density_method    ?
_exptl_crystal_density_diffrn    1.426
_exptl_crystal_F_000             1736
_exptl_transmission_factor_min   ?
_exptl_transmission_factor_max   ?
_exptl_crystal_size_max          0.134
_exptl_crystal_size_mid          0.109
_exptl_crystal_size_min          0.084
_exptl_absorpt_coefficient_mu    5.699
_exptl_absorpt_correction_type   gaussian
_exptl_absorpt_correction_T_min  0.635
_exptl_absorpt_correction_T_max  0.801
_exptl_absorpt_process_details   
;
CrysAlisPro 1.171.38.43 (Rigaku Oxford Diffraction, 2015)
Numerical absorption correction based on gaussian integration over
a multifaceted crystal model.
Empirical absorption correction using spherical harmonics,
implemented in SCALE3 ABSPACK scaling algorithm.
;
loop_
_exptl_crystal_face_index_h
_exptl_crystal_face_index_k
_exptl_crystal_face_index_l
_exptl_crystal_face_perp_dist
7 -3 -11 0.0666
-1 -4 -10 0.0898
-6 0 -10 0.0707
-11 -2 2 0.0666
-5 -4 12 0.0547
2 -6 2 0.0553
-7 -1 15 0.0485
9 4 1 0.0188
11 3 -5 0.0163
-3 2 15 0.0520
6 -5 3 0.0455
-12 1 2 0.0656
12 -1 0 0.0226
-11 0 0 0.0690
-10 -2 -2 0.0758
-4 5 9 0.0560
6 1 -14 0.0626
4 4 -12 0.0618
-1 6 -6 0.0524
-8 2 14 0.0510
-4 6 1 0.0462
12 0 -4 0.0141

_diffrn_ambient_temperature      100.02(11)
_diffrn_ambient_environment      N~2~
_diffrn_source                   'micro-focus sealed X-ray tube'
_diffrn_source_type              'SuperNova (Cu) X-ray Source'
_diffrn_radiation_probe          x-ray
_diffrn_radiation_type           'Cu K\a'
_diffrn_radiation_wavelength     1.54184
_diffrn_radiation_monochromator  mirror
_diffrn_measurement_device       'four-circle diffractometer'
_diffrn_measurement_device_type  'SuperNova, Dual, Cu at zero, AtlasS2'
_diffrn_detector                 'CCD plate'
_diffrn_detector_type            AtlasS2
_diffrn_detector_area_resol_mean 5.2817
_diffrn_measurement_details      
;
List of Runs (angles in degrees, time in seconds):

  # Type    Start    End  Width  t~exp~   \w     \q     \k     \f   Frames
#--------------------------------------------------------------------------
  1  \w    -98.00  47.00   1.00   10.00    --  -40.66   0.00 150.00  145
  2  \w    -57.00   2.00   1.00   10.00    --  -40.66  57.00  30.00   59
  3  \w   -114.00 -60.00   1.00   10.00    --  -40.66 -38.00 150.00   54
  4  \w     28.00  97.00   1.00   10.00    --   40.66-125.00 150.00   69
  5  \w     27.00  76.00   1.00   10.00    --   40.66-125.00 -30.00   49
  6  \w     28.00  63.00   1.00   10.00    --   40.66-125.00 -90.00   35
  7  \w     31.00  56.00   1.00   10.00    --   40.66-125.00  65.00   25
  8  \w     37.00  65.00   1.00   40.00    --  110.60-125.00 150.00   28
  9  \w     38.00 140.00   1.00   40.00    --  110.60 -61.00-180.00  102
 10  \w     43.00 160.00   1.00   40.00    --  110.60 -15.00 120.00  117
 11  \w     96.00 124.00   1.00   40.00    --  110.60  77.00 -60.00   28
 12  \w     51.00  98.00   1.00   40.00    --  110.60 -94.00 -90.00   47
 13  \w     42.00 139.00   1.00   40.00    --  110.60 -61.00  60.00   97
 14  \w     44.00 134.00   1.00   40.00    --  110.60 -30.00 -60.00   90
 15  \w     95.00 122.00   1.00   40.00    --  110.60 125.00-120.00   27
 16  \w     93.00 119.00   1.00   40.00    --  110.60-125.00  30.00   26
 17  \w     38.00  63.00   1.00   40.00    --  110.60-125.00  30.00   25
 18  \w     59.00 104.00   1.00   40.00    --  110.60 -94.00-180.00   45
 19  \w     81.00 122.00   1.00   40.00    --  110.60-125.00 150.00   41
 20  \w     89.00 155.00   1.00   40.00    --  110.60  45.00 150.00   66
 21  \w     53.00 140.00   1.00   40.00    --  110.60 -77.00 -60.00   87
;
_diffrn_measurement_method       '\w scans'
_diffrn_reflns_number            9167
_diffrn_reflns_av_unetI/netI     0.1225
_diffrn_reflns_av_R_equivalents  0.0946
_diffrn_reflns_limit_h_min       -23
_diffrn_reflns_limit_h_max       24
_diffrn_reflns_limit_k_min       -11
_diffrn_reflns_limit_k_max       11
_diffrn_reflns_limit_l_min       -28
_diffrn_reflns_limit_l_max       28
_diffrn_reflns_theta_min         2.481
_diffrn_reflns_theta_max         75.784
_diffrn_reflns_theta_full        67.684
_diffrn_measured_fraction_theta_max 0.982
_diffrn_measured_fraction_theta_full 1.000
_diffrn_reflns_Laue_measured_fraction_max 0.982
_diffrn_reflns_Laue_measured_fraction_full 1.000
_diffrn_reflns_point_group_measured_fraction_max 0.982
_diffrn_reflns_point_group_measured_fraction_full 1.000
_reflns_number_total             9167
_reflns_number_gt                4237
_reflns_threshold_expression     'I > 2\s(I)'
_reflns_Friedel_coverage         0.000
_reflns_Friedel_fraction_max     .
_reflns_Friedel_fraction_full    .

_reflns_special_details          
;
 _reflns_Friedel_fraction is defined as the number of unique
 Friedel pairs measured divided by the number that would be
 possible theoretically, ignoring centric projections and
 systematic absences.
;

_computing_data_collection       'CrysAlisPro 1.171.38.43 (Rigaku OD, 2015)'
_computing_cell_refinement       'CrysAlisPro 1.171.38.43 (Rigaku OD, 2015)'
_computing_data_reduction        'CrysAlisPro 1.171.38.43 (Rigaku OD, 2015)'
_computing_structure_solution    'SHELXT (Sheldrick, 2015)'
_computing_structure_refinement  'SHELXL-2016/6 (Sheldrick, 2016)'
_computing_molecular_graphics    'Olex2 (Dolomanov et al., 2009)'
_computing_publication_material  'CIFTAB (Sheldrick, 2016)'
_refine_special_details          
;
 Refined as a 2-component twin.
;
_refine_ls_structure_factor_coef Fsqd
_refine_ls_matrix_type           full
_refine_ls_weighting_scheme      calc
_refine_ls_weighting_details     
'w=1/[\s^2^(Fo^2^)+(0.1334P)^2^] where P=(Fo^2^+2Fc^2^)/3'
_atom_sites_solution_primary     direct
_atom_sites_solution_secondary   difmap
_atom_sites_solution_hydrogens   geom
_refine_ls_hydrogen_treatment    constr
_refine_ls_extinction_method     none
_refine_ls_extinction_coef       .
_refine_ls_number_reflns         9167
_refine_ls_number_parameters     598
_refine_ls_number_restraints     1778
_refine_ls_R_factor_all          0.1504
_refine_ls_R_factor_gt           0.0829
[truncated: 1,381,922 more chars]
